# Supplementary material for: Pathogenic fungus Ustilago maydis exploits the lateral root regulators to induce pluripotency in maize shoots
Source: New Phytol. 2025 Dec 26;249(6):2974–85. doi: 10.1111/nph.70843 (PMC12917459; doi:10.1111/nph.70843)
Supplement: Supplementary file 1 — Dataset S1. Transcriptomic comparison of U. maydis‐infected maize leaves at 4 d post infection with gene expression in phloem‐pole pericycle cells from 6‐wk‐old maize, the site of lateral root initiation. Dataset S2. List of 739 genes commonly induced in both datasets, functionally classified by Gene Ontology terms. Dataset S3. List of 202 genes commonly downregulated in both datasets, functionally classified by Gene Ontology terms. [file NPH-249-2974-s001.xlsx]

## Sheet: Information
	New Phytologist Supporting Information
	Pathogenic fungus Ustilago maydis exploits the lateral root regulators to induce pluripotency in maize shoots
	Mamoona Khan, Nithya Nagarajan, Kathrin Schneewolf, Caroline Marcon,Danning Wang, Frank Hochholdinger, Peng Yu, and Armin Djamei
	Article acceptance date: 23 November 2025

## Sheet: Dataset S1
comparison of transcriptomic datasets fron Lnav
Expressed genes of ustilago dataset (4dpi)	Expressed genes of lateral root dataset	Lateral root induction genes	Lateral root inhibition genes	Upregulated genes (4dpi)	Downregulated genes (4dpi)	739 genes overlap with upregulated genes	202 genes overlap with downregulated genes
AC148152.3_FG001	GRMZM2G059865	GRMZM2G399700	GRMZM2G097229	GRMZM2G101958	GRMZM2G083841	GRMZM2G108981	GRMZM2G164318
AC148152.3_FG005	GRMZM5G888250	GRMZM2G052586	GRMZM2G410990	GRMZM2G015295	GRMZM2G306345	GRMZM2G322817	GRMZM2G072744
AC148152.3_FG008	GRMZM2G093344	GRMZM2G114469	GRMZM2G007025	GRMZM2G149751	AC207722.2_FG009	GRMZM5G899300	AC233888.1_FG001
AC148167.6_FG001	GRMZM5G809743	GRMZM2G458423	GRMZM2G137352	GRMZM2G181371	GRMZM2G402936	GRMZM2G083012	GRMZM2G438253
AC149475.2_FG002	GRMZM5G833153	GRMZM2G109725	GRMZM2G126218	GRMZM2G358059	GRMZM2G337113	GRMZM6G608324	GRMZM2G324956
AC149475.2_FG003	GRMZM2G408834	GRMZM2G042539	GRMZM2G159470	GRMZM2G112488	GRMZM2G033885	GRMZM2G446201	GRMZM2G137108
AC149475.2_FG005	GRMZM2G330436	GRMZM2G077769	GRMZM2G055704	GRMZM2G078143	GRMZM5G845611	GRMZM2G169261	GRMZM5G823673
AC149475.2_FG007	GRMZM2G032104	GRMZM2G008773	GRMZM2G055575	GRMZM2G054123	GRMZM2G010884	GRMZM2G009530	GRMZM2G327595
AC149810.2_FG008	GRMZM2G399700	GRMZM2G119471	GRMZM2G089056	GRMZM2G305046	GRMZM2G098520	GRMZM2G166684	GRMZM2G371313
AC149818.2_FG001	GRMZM2G172183	GRMZM2G176558	GRMZM2G089092	GRMZM2G156861	GRMZM2G155216	GRMZM2G159962	GRMZM2G055684
AC149818.2_FG004	GRMZM2G073979	GRMZM2G025642	GRMZM2G410991	GRMZM2G373522	GRMZM2G121878	AC234164.1_FG004	GRMZM2G105604
AC149818.2_FG005	GRMZM2G374777	GRMZM2G448701	GRMZM2G096247	GRMZM2G349791	GRMZM2G351977	GRMZM2G095025	GRMZM2G318375
AC149818.2_FG006	GRMZM2G374779	GRMZM2G032852	GRMZM2G009014	GRMZM2G453805	GRMZM2G085019	GRMZM2G416677	GRMZM2G165972
AC149818.2_FG007	GRMZM2G374812	GRMZM2G032219	GRMZM2G323830	GRMZM2G347056	GRMZM2G092311	GRMZM2G463574	GRMZM2G070167
AC149818.2_FG008	GRMZM2G052586	GRMZM2G392863	GRMZM2G009818	GRMZM2G328500	GRMZM2G038519	GRMZM2G046676	GRMZM5G872264
AC149828.2_FG002	GRMZM2G483779	GRMZM2G099598	GRMZM2G178571	GRMZM2G054300	GRMZM2G070605	GRMZM2G139324	GRMZM2G107491
AC149829.2_FG002	GRMZM2G002121	GRMZM2G119499	GRMZM2G092483	GRMZM2G474119	GRMZM2G175562	GRMZM2G076128	GRMZM2G003493
AC149829.2_FG003	GRMZM2G026639	GRMZM2G096269	GRMZM2G056804	GRMZM2G540538	GRMZM2G057281	AC209987.4_FG010	GRMZM2G031028
AC149829.2_FG004	GRMZM2G097229	GRMZM2G176523	GRMZM2G070087	GRMZM2G069542	GRMZM2G071450	GRMZM2G041141	GRMZM2G395114
AC149829.2_FG006	GRMZM2G474194	GRMZM2G157510	GRMZM2G100707	GRMZM2G109130	GRMZM2G046284	GRMZM2G180870	GRMZM2G099367
AC150739.3_FG001	GRMZM2G161483	GRMZM2G172758	GRMZM2G076423	GRMZM2G139874	GRMZM2G113033	GRMZM2G302601	GRMZM5G842071
AC152495.1_FG002	GRMZM2G161540	GRMZM2G046888	GRMZM2G165972	GRMZM2G126900	GRMZM2G174984	GRMZM5G871126	GRMZM2G149580
AC152495.1_FG003	GRMZM2G161560	GRMZM2G046919	GRMZM2G172410	GRMZM2G176307	GRMZM2G149428	GRMZM2G047143	GRMZM2G048904
AC152495.1_FG010	GRMZM2G079891	GRMZM2G028521	GRMZM2G123986	GRMZM2G073725	GRMZM2G012397	GRMZM2G018062	GRMZM2G131332
AC152495.1_FG012	GRMZM2G060265	AC209858.4_FG004	GRMZM2G162725	GRMZM2G020940	GRMZM2G451224	GRMZM2G053742	GRMZM2G004715
AC155376.2_FG004	GRMZM2G060296	GRMZM2G472266	GRMZM2G139963	GRMZM2G011523	GRMZM2G153184	GRMZM2G121210	GRMZM2G102681
AC155376.2_FG005	GRMZM2G164696	GRMZM2G154119	GRMZM2G075459	GRMZM2G040689	GRMZM2G001653	GRMZM2G084779	GRMZM2G159008
AC155377.1_FG001	GRMZM2G703466	GRMZM2G453001	GRMZM2G021498	GRMZM5G862540	GRMZM2G092427	GRMZM2G075884	GRMZM2G439195
AC155377.1_FG002	GRMZM2G114469	GRMZM5G857303	GRMZM2G000686	GRMZM2G028393	GRMZM2G323024	GRMZM2G125513	GRMZM2G019437
AC155390.2_FG002	GRMZM2G114459	GRMZM2G162800	GRMZM2G147910	GRMZM2G091481	GRMZM2G072280	GRMZM2G092232	GRMZM2G048907
AC155434.2_FG001	GRMZM2G458423	GRMZM2G034302	GRMZM2G053627	GRMZM2G165747	GRMZM2G077333	GRMZM2G162333	GRMZM2G077054
AC155434.2_FG003	GRMZM2G109725	GRMZM2G178852	GRMZM2G132367	GRMZM2G450233	GRMZM2G026015	GRMZM2G376282	GRMZM2G107901
AC155434.2_FG004	GRMZM2G410990	GRMZM2G129674	GRMZM2G114055	GRMZM2G166944	GRMZM2G081462	GRMZM2G402977	GRMZM2G113033
AC155434.2_FG005	GRMZM2G329177	GRMZM2G109480	GRMZM5G872264	GRMZM2G036464	GRMZM2G013342	GRMZM2G051738	GRMZM5G860976
AC155496.2_FG009	GRMZM2G028870	GRMZM2G093197	GRMZM2G159632	GRMZM2G147884	GRMZM2G085646	AC219006.2_FG007	GRMZM2G410990
AC155610.2_FG007	GRMZM2G052546	GRMZM2G023983	GRMZM2G331638	GRMZM2G015989	GRMZM2G160268	GRMZM2G030284	GRMZM2G123996
AC155622.2_FG001	GRMZM2G035377	GRMZM2G398848	GRMZM2G023364	GRMZM2G067315	GRMZM2G048907	GRMZM2G099136	GRMZM2G110294
AC155622.2_FG004	GRMZM2G085691	GRMZM2G155086	GRMZM2G433579	GRMZM2G083526	GRMZM2G080107	GRMZM2G001631	GRMZM2G311919
AC155624.2_FG006	GRMZM2G085827	GRMZM2G004422	GRMZM2G079889	GRMZM2G003306	GRMZM2G174107	GRMZM2G068193	GRMZM2G022181
AC155624.2_FG011	GRMZM2G085872	GRMZM2G457178	GRMZM2G321033	GRMZM2G113652	GRMZM2G047954	GRMZM2G143858	GRMZM2G013342
AC159612.1_FG007	GRMZM2G085885	GRMZM2G055282	GRMZM2G127123	GRMZM2G108766	GRMZM2G089136	GRMZM2G125259	GRMZM2G095757
AC165178.2_FG004	GRMZM2G042552	GRMZM2G005844	GRMZM2G063733	GRMZM2G147221	GRMZM2G122337	GRMZM2G020008	GRMZM2G107591
AC166636.1_FG007	GRMZM2G042539	GRMZM2G047513	GRMZM2G352678	GRMZM2G114793	GRMZM5G825759	GRMZM2G088242	GRMZM2G115480
AC166636.1_FG008	GRMZM2G042250	GRMZM2G331652	GRMZM2G128444	GRMZM2G064360	GRMZM2G129513	GRMZM2G362398	GRMZM2G478160
AC166636.1_FG009	GRMZM2G041881	GRMZM2G107774	GRMZM2G481529	GRMZM2G087326	GRMZM5G804323	GRMZM2G039383	GRMZM2G014902
AC177831.3_FG004	GRMZM5G802392	GRMZM2G107805	GRMZM2G110309	GRMZM2G387076	GRMZM2G138258	GRMZM2G020974	GRMZM2G126218
AC177850.2_FG005	GRMZM2G006673	GRMZM2G165622	GRMZM2G160906	GRMZM2G083195	GRMZM2G134264	GRMZM2G061287	GRMZM2G087896
AC177897.2_FG002	GRMZM2G007025	AC208897.3_FG003	GRMZM2G096231	GRMZM2G129860	GRMZM6G910544	GRMZM2G474119	GRMZM2G077436
AC177899.2_FG009	GRMZM2G015384	GRMZM2G164974	GRMZM2G044027	GRMZM2G112524	GRMZM2G162200	GRMZM2G463415	GRMZM2G050842
AC177908.3_FG002	GRMZM2G137366	GRMZM2G411653	GRMZM2G001079	GRMZM2G127798	GRMZM2G016677	GRMZM2G088018	GRMZM2G087032
AC177924.2_FG003	GRMZM2G137352	GRMZM2G024435	GRMZM2G107838	GRMZM2G047368	GRMZM2G105644	GRMZM2G026649	GRMZM2G051952
AC177936.6_FG008	GRMZM2G137236	GRMZM2G140991	GRMZM2G307992	GRMZM2G152686	GRMZM2G033208	GRMZM2G033785	GRMZM2G040511
AC177946.2_FG004	GRMZM2G314660	GRMZM2G040828	GRMZM2G032182	GRMZM2G156632	GRMZM2G016066	GRMZM2G066044	GRMZM2G133018
AC182482.3_FG003	GRMZM2G092232	GRMZM2G161780	GRMZM5G814718	GRMZM2G046841	GRMZM2G008247	GRMZM2G020805	GRMZM2G065896
AC182617.3_FG001	GRMZM2G393062	GRMZM2G152360	GRMZM2G010909	GRMZM2G401147	GRMZM2G162529	GRMZM2G029536	GRMZM2G389070
AC183315.4_FG006	GRMZM2G092165	AC155390.2_FG002	GRMZM2G000632	GRMZM2G402631	GRMZM2G017290	GRMZM2G008657	GRMZM2G051697
AC183319.3_FG001	GRMZM2G124550	GRMZM2G172537	GRMZM2G122965	GRMZM2G013002	AC190623.3_FG001	GRMZM2G322090	GRMZM2G055135
AC183932.3_FG007	GRMZM2G144101	GRMZM2G472473	GRMZM2G017400	GRMZM2G091715	GRMZM2G059083	GRMZM2G472945	GRMZM2G131489
AC183938.4_FG011	GRMZM2G077615	AC214040.3_FG009	GRMZM2G043484	GRMZM2G108849	GRMZM2G162748	GRMZM5G887077	GRMZM2G138258
AC183950.2_FG004	GRMZM2G077669	GRMZM2G061202	GRMZM2G394212	GRMZM2G007404	GRMZM2G178192	GRMZM2G139878	GRMZM2G021530
AC183950.2_FG005	GRMZM2G077760	GRMZM2G112925	GRMZM2G174896	GRMZM2G176206	GRMZM2G016622	GRMZM2G440831	GRMZM2G036290
AC184127.3_FG003	GRMZM2G077769	GRMZM2G428410	GRMZM2G009690	GRMZM2G141473	GRMZM2G003762	GRMZM2G058024	GRMZM2G178775
AC184130.4_FG012	GRMZM2G077780	GRMZM2G044281	GRMZM2G023884	GRMZM2G131943	GRMZM5G873519	GRMZM2G123884	GRMZM2G022313
AC184133.3_FG001	GRMZM2G126218	AC217300.3_FG005	GRMZM2G106283	GRMZM2G147014	GRMZM2G383088	GRMZM2G014282	GRMZM2G099483
AC184169.3_FG001	GRMZM2G426802	GRMZM2G021095	GRMZM2G049211	GRMZM2G106263	GRMZM2G001696	GRMZM2G305080	GRMZM2G052616
AC184857.2_FG006	GRMZM2G440537	GRMZM2G380955	GRMZM2G075988	GRMZM2G032910	GRMZM2G094224	GRMZM2G030528	AC197705.4_FG011
AC185226.4_FG001	GRMZM2G055880	GRMZM2G016734	GRMZM2G044038	GRMZM2G416388	GRMZM2G069095	GRMZM2G363437	GRMZM2G087291
AC185276.2_FG004	GRMZM2G055698	GRMZM2G407825	GRMZM2G069618	GRMZM2G087245	GRMZM5G852968	GRMZM5G892879	GRMZM2G362726
AC185300.4_FG002	GRMZM2G703469	GRMZM2G020940	GRMZM2G134671	GRMZM2G021621	GRMZM2G328908	GRMZM2G178215	GRMZM2G004128
AC185415.3_FG005	GRMZM2G062210	GRMZM2G559436	GRMZM2G378907	GRMZM2G133173	GRMZM2G113349	GRMZM2G086294	GRMZM2G110258
AC185422.3_FG005	GRMZM2G044388	GRMZM2G003379	GRMZM2G081322	GRMZM2G099860	GRMZM2G377855	GRMZM2G037617	GRMZM2G143998
AC185466.3_FG001	GRMZM2G088482	GRMZM2G008501	GRMZM2G108530	GRMZM2G117281	GRMZM2G064096	GRMZM2G058394	GRMZM2G052869
AC185471.3_FG005	GRMZM2G029713	GRMZM2G010196	GRMZM5G822100	GRMZM2G113203	GRMZM5G836910	GRMZM2G131638	GRMZM6G508461
AC185500.3_FG001	GRMZM2G029824	GRMZM2G100288	GRMZM2G026322	GRMZM2G130079	GRMZM2G120619	GRMZM2G450069	GRMZM2G005710
AC185501.3_FG006	GRMZM2G320099	GRMZM2G063657	GRMZM2G001288	GRMZM2G154523	GRMZM2G098290	GRMZM2G040828	GRMZM2G076946
AC186147.3_FG008	GRMZM2G030173	GRMZM2G043948	AC191317.3_FG009	GRMZM2G054559	GRMZM2G171444	GRMZM2G027298	GRMZM2G401664
AC186166.3_FG008	GRMZM2G030299	GRMZM2G322917	GRMZM2G100497	GRMZM2G071959	GRMZM2G106061	GRMZM5G809695	GRMZM2G349996
AC186231.4_FG002	GRMZM2G085909	GRMZM2G552278	GRMZM5G894031	GRMZM2G057000	GRMZM2G036880	GRMZM2G040965	GRMZM2G090177
AC186512.3_FG007	GRMZM2G008327	GRMZM2G057652	GRMZM2G077960	GRMZM2G130440	GRMZM2G047720	GRMZM2G363474	GRMZM2G478664
AC186524.3_FG005	GRMZM2G008710	GRMZM2G108523	AC177908.3_FG002	GRMZM2G047813	GRMZM2G318635	GRMZM5G872442	GRMZM2G090020
AC186577.3_FG006	GRMZM2G008773	GRMZM2G109221	GRMZM2G125241	GRMZM2G033555	GRMZM2G126361	GRMZM2G352618	GRMZM2G164224
AC186603.6_FG003	GRMZM2G308570	AC226368.2_FG006	GRMZM2G479340	GRMZM2G180720	GRMZM2G057186	GRMZM2G008106	GRMZM2G149576
AC186684.4_FG001	GRMZM2G087207	GRMZM2G107499	GRMZM2G074138	GRMZM2G029912	GRMZM2G377168	GRMZM2G311036	GRMZM5G843302
AC186691.4_FG006	GRMZM2G387837	GRMZM2G085825	GRMZM2G058528	GRMZM5G877500	GRMZM2G026807	GRMZM2G392794	GRMZM2G114503
AC186800.3_FG005	GRMZM2G013634	GRMZM2G416156	GRMZM2G148925	GRMZM2G135132	GRMZM5G862663	GRMZM2G103672	GRMZM2G105791
AC186815.3_FG003	GRMZM2G312438	GRMZM2G096682	GRMZM2G396640	GRMZM2G092968	GRMZM2G329047	GRMZM2G025685	GRMZM2G122715
AC187098.4_FG011	GRMZM2G013986	GRMZM2G147301	GRMZM2G097188	GRMZM2G159032	GRMZM5G864335	GRMZM2G144960	GRMZM2G052544
AC187157.4_FG002	GRMZM2G014382	GRMZM2G036484	GRMZM2G003076	GRMZM2G472696	GRMZM2G449496	GRMZM2G101390	GRMZM5G828630
AC187157.4_FG005	GRMZM2G453794	GRMZM2G143703	GRMZM2G095698	GRMZM5G896560	GRMZM2G083016	AC233979.1_FG006	GRMZM2G077212
AC187262.4_FG007	GRMZM2G167568	GRMZM2G131853	GRMZM2G052344	GRMZM5G852185	GRMZM2G036609	GRMZM2G012970	GRMZM2G306345
AC187393.3_FG001	GRMZM2G181153	GRMZM2G087063	GRMZM2G071172	GRMZM2G119071	GRMZM2G164558	GRMZM2G093632	GRMZM2G003762
AC187551.3_FG002	GRMZM2G406204	GRMZM2G087243	GRMZM2G079470	GRMZM2G038281	GRMZM2G472852	GRMZM2G020523	GRMZM2G414528
AC187843.3_FG006	GRMZM2G169402	GRMZM2G434514	GRMZM5G806839	GRMZM2G336448	GRMZM2G377341	GRMZM2G144142	GRMZM2G368410
AC187903.3_FG004	GRMZM2G049031	GRMZM2G178079	GRMZM2G161459	GRMZM2G109959	GRMZM2G119471	GRMZM2G034840	GRMZM5G886177
AC188023.3_FG005	GRMZM2G104468	GRMZM2G083382	GRMZM2G392524	GRMZM2G121210	GRMZM2G540403	GRMZM2G333916	GRMZM2G010927
AC188023.3_FG011	GRMZM2G303810	GRMZM2G383854	GRMZM2G076468	GRMZM2G122810	GRMZM2G040511	GRMZM2G170632	GRMZM2G372632
AC188583.4_FG003	GRMZM2G136859	GRMZM2G089248	GRMZM2G086869	GRMZM2G084195	GRMZM2G177412	GRMZM2G010105	GRMZM5G851655
AC188710.4_FG006	GRMZM2G082227	GRMZM2G114772	GRMZM2G049422	GRMZM2G415007	GRMZM2G306732	GRMZM2G045977	GRMZM2G337330
AC188718.3_FG015	GRMZM2G341934	GRMZM2G165867	AC194914.3_FG002	GRMZM2G007195	GRMZM2G095082	GRMZM2G040094	GRMZM2G314769
AC188831.3_FG005	GRMZM2G040762	GRMZM2G423886	GRMZM2G160454	GRMZM2G078314	GRMZM6G741210	GRMZM2G100360	GRMZM2G005433
AC188838.3_FG005	GRMZM2G105415	GRMZM2G058149	GRMZM2G090500	GRMZM2G416120	GRMZM2G079668	GRMZM2G131683	GRMZM2G129451
AC189280.3_FG001	GRMZM2G105436	GRMZM2G057690	GRMZM2G394410	GRMZM2G375504	GRMZM2G073351	GRMZM2G051917	GRMZM2G038003
AC189750.4_FG004	GRMZM2G176820	AC205077.3_FG003	AC205500.3_FG002	GRMZM2G127087	GRMZM2G025882	GRMZM2G038019	GRMZM2G459854
AC189795.3_FG001	GRMZM2G176840	GRMZM2G430710	GRMZM2G088765	GRMZM2G011483	GRMZM2G170400	GRMZM2G470075	GRMZM2G011269
AC189879.3_FG003	GRMZM2G026223	GRMZM2G144155	GRMZM2G039577	GRMZM2G023152	GRMZM2G177508	GRMZM2G109480	GRMZM2G113349
AC190544.2_FG004	GRMZM2G070047	GRMZM5G855776	GRMZM2G148536	GRMZM2G060940	GRMZM2G161295	GRMZM2G116640	GRMZM2G033962
AC190560.2_FG002	GRMZM2G070242	AC213981.3_FG001	GRMZM2G018929	GRMZM2G164696	GRMZM2G419806	GRMZM2G096184	GRMZM6G911845
AC190609.3_FG001	GRMZM2G070259	AC207225.3_FG003	GRMZM2G019673	GRMZM2G144730	GRMZM2G142097	GRMZM2G107987	GRMZM2G114575
AC190609.3_FG002	GRMZM2G159427	GRMZM5G883813	GRMZM2G080530	GRMZM2G061806	GRMZM2G109165	GRMZM5G864815	GRMZM2G063431
AC190609.3_FG003	GRMZM2G159470	GRMZM2G029514	GRMZM2G014872	GRMZM2G079089	GRMZM2G358009	GRMZM2G057690	GRMZM2G001956
AC190609.3_FG004	GRMZM2G159477	GRMZM2G017008	GRMZM2G119999	GRMZM2G067225	GRMZM2G348512	GRMZM2G040078	GRMZM2G084116
AC190623.3_FG001	GRMZM2G119736	GRMZM2G130149	GRMZM2G162158	GRMZM2G421279	GRMZM2G155253	GRMZM2G005486	GRMZM2G129889
AC190628.4_FG007	GRMZM2G119471	GRMZM2G123900	GRMZM5G828630	GRMZM2G369815	GRMZM2G038365	GRMZM2G436981	GRMZM2G365774
AC190636.3_FG005	GRMZM2G089976	GRMZM2G179325	GRMZM2G075456	GRMZM2G063896	GRMZM2G103101	GRMZM2G528010	GRMZM2G172410
AC190740.2_FG004	GRMZM2G176558	GRMZM2G417451	GRMZM2G132077	GRMZM2G023847	GRMZM6G300210	GRMZM2G005619	GRMZM2G038783
AC190743.3_FG012	GRMZM2G476107	GRMZM2G062777	AC210816.3_FG006	GRMZM2G031790	GRMZM2G117412	GRMZM2G075039	GRMZM2G178887
AC190750.2_FG014	GRMZM2G055704	GRMZM2G304926	GRMZM2G429807	GRMZM2G041381	GRMZM2G106928	GRMZM2G177942	GRMZM2G107199
AC190788.2_FG005	GRMZM2G055575	GRMZM5G878732	GRMZM2G132450	GRMZM2G027886	GRMZM2G059191	GRMZM2G129413	GRMZM2G117558
AC190792.2_FG006	GRMZM2G025552	GRMZM2G329655	GRMZM2G039186	GRMZM2G053669	GRMZM2G086258	GRMZM2G137541	GRMZM2G463996
AC190812.3_FG006	GRMZM2G025642	GRMZM2G065496	GRMZM2G137293	GRMZM2G159388	GRMZM2G096391	GRMZM2G472023	GRMZM2G008263
AC190885.4_FG006	GRMZM2G319022	AC205730.3_FG002	GRMZM2G088375	GRMZM2G042118	GRMZM2G145496	GRMZM2G163507	GRMZM2G132811
AC190909.3_FG004	GRMZM2G428184	GRMZM2G038893	AC203989.4_FG001	GRMZM2G392975	GRMZM2G463913	GRMZM2G063737	GRMZM2G099285
AC190915.3_FG007	GRMZM2G129243	GRMZM2G180195	GRMZM2G422419	GRMZM2G124353	GRMZM5G862107	GRMZM2G004924	GRMZM2G046284
AC190922.3_FG007	GRMZM2G371137	GRMZM2G052619	GRMZM2G131254	GRMZM2G109425	GRMZM2G079759	GRMZM2G064948	GRMZM2G171229
AC190934.3_FG003	GRMZM2G040158	GRMZM2G092947	GRMZM2G093828	GRMZM2G140051	GRMZM2G162233	GRMZM2G168544	GRMZM2G040881
AC190985.3_FG006	GRMZM2G105571	GRMZM2G176047	AC195785.3_FG004	GRMZM2G493395	GRMZM5G858094	GRMZM2G177894	GRMZM2G391272
AC190999.2_FG004	GRMZM2G065718	GRMZM2G164672	GRMZM2G023847	GRMZM2G140817	GRMZM2G043212	GRMZM2G091320	GRMZM2G082372
AC191009.3_FG004	GRMZM2G180951	GRMZM2G090379	GRMZM2G467187	GRMZM2G073275	GRMZM2G130358	GRMZM2G145950	GRMZM2G371670
AC191048.2_FG006	GRMZM2G448701	GRMZM2G090411	GRMZM2G048616	GRMZM2G132093	GRMZM2G131286	GRMZM2G102314	GRMZM2G075562
AC191050.3_FG003	GRMZM2G143588	GRMZM2G168170	GRMZM2G337581	GRMZM2G306258	GRMZM2G004528	GRMZM2G176495	GRMZM2G041269
AC191069.3_FG004	GRMZM2G032852	GRMZM2G094850	GRMZM2G121312	GRMZM2G080274	GRMZM5G818058	GRMZM2G420812	GRMZM2G110309
AC191097.3_FG007	GRMZM2G032409	GRMZM2G037265	GRMZM2G004582	GRMZM2G479684	GRMZM2G082998	AC215198.3_FG002	GRMZM2G103897
AC191113.2_FG002	GRMZM2G032219	GRMZM2G113196	GRMZM2G168849	GRMZM2G304362	GRMZM2G102838	GRMZM2G044797	GRMZM2G009320
AC191246.3_FG006	GRMZM2G031859	GRMZM2G113726	GRMZM2G329750	GRMZM2G035405	GRMZM2G005973	AC233979.1_FG008	GRMZM2G104397
AC191251.3_FG005	GRMZM5G899119	AC197432.4_FG001	GRMZM2G005652	GRMZM2G181362	GRMZM2G312910	GRMZM2G112074	GRMZM2G095598
AC191254.3_FG001	GRMZM2G137312	GRMZM2G061791	GRMZM2G114841	GRMZM2G415529	GRMZM2G087570	GRMZM2G461447	GRMZM2G094543
AC191283.3_FG004	GRMZM2G392863	GRMZM2G007681	GRMZM2G477872	GRMZM2G123371	GRMZM5G875238	GRMZM2G031143	GRMZM2G373859
AC191575.2_FG001	GRMZM2G092923	GRMZM2G016088	AC206030.4_FG001	GRMZM2G080466	GRMZM2G096962	GRMZM2G110369	GRMZM5G867125
AC191676.3_FG011	GRMZM2G392956	GRMZM2G076257	GRMZM2G079956	GRMZM2G081886	GRMZM5G896082	GRMZM2G084767	GRMZM2G023715
AC191771.3_FG008	GRMZM2G089056	GRMZM2G337191	GRMZM2G000435	GRMZM2G112456	GRMZM2G156227	GRMZM2G360698	GRMZM2G018612
AC192204.3_FG005	GRMZM2G089092	GRMZM2G386209	GRMZM2G123094	GRMZM2G154007	GRMZM2G087598	GRMZM2G118345	GRMZM2G054936
AC192244.3_FG007	GRMZM2G020548	GRMZM2G427451	GRMZM2G050556	GRMZM2G134708	GRMZM2G153476	GRMZM2G067053	GRMZM2G050364
AC192362.3_FG002	GRMZM2G109566	GRMZM5G828396	AC215309.3_FG001	GRMZM2G001645	GRMZM2G163988	GRMZM2G050741	GRMZM2G130173
AC192362.3_FG003	GRMZM2G109509	GRMZM2G032597	GRMZM5G804575	GRMZM2G161521	GRMZM2G158835	GRMZM2G114276	GRMZM2G136344
AC192367.2_FG002	GRMZM2G090738	GRMZM2G096806	GRMZM2G144978	GRMZM2G050730	GRMZM5G836250	GRMZM2G047572	GRMZM2G417107
AC192451.3_FG001	GRMZM2G057158	GRMZM2G703858	GRMZM2G015344	GRMZM2G078022	GRMZM2G108643	GRMZM2G144504	GRMZM2G106931
AC193324.3_FG002	GRMZM2G040887	GRMZM5G894518	GRMZM2G143878	GRMZM2G099363	GRMZM2G025171	GRMZM2G132116	GRMZM2G081114
AC193379.3_FG001	GRMZM2G132019	GRMZM2G135617	GRMZM2G373859	GRMZM2G163939	GRMZM2G061876	GRMZM2G115812	GRMZM2G129954
AC193479.2_FG002	GRMZM2G071349	GRMZM2G033828	GRMZM2G108008	GRMZM2G037255	GRMZM2G026117	GRMZM2G132212	GRMZM2G170628
AC193500.3_FG003	GRMZM6G101378	GRMZM2G412846	GRMZM2G047238	GRMZM2G413044	GRMZM2G048313	GRMZM2G161780	GRMZM2G130302
AC193591.3_FG001	GRMZM2G096020	GRMZM2G442763	GRMZM2G067235	GRMZM2G117971	GRMZM2G110408	GRMZM2G066274	GRMZM2G062885
AC193598.3_FG002	GRMZM2G095968	GRMZM2G318803	GRMZM5G842990	GRMZM2G132875	GRMZM2G027479	GRMZM5G851405	GRMZM2G113205
AC193632.2_FG002	GRMZM2G099598	GRMZM2G328309	GRMZM2G107276	GRMZM2G109405	GRMZM2G042492	GRMZM2G129913	GRMZM2G351259
AC193754.3_FG008	GRMZM2G092719	GRMZM2G129513	GRMZM6G914387	GRMZM2G097297	GRMZM2G380457	GRMZM2G165844	GRMZM2G008507
AC193786.3_FG005	GRMZM2G110345	GRMZM2G448161	GRMZM2G169227	GRMZM2G042636	GRMZM2G015967	GRMZM2G465208	GRMZM2G017229
AC194022.3_FG013	GRMZM2G410991	GRMZM2G171934	GRMZM2G440313	GRMZM2G451254	GRMZM2G010034	GRMZM2G143723	GRMZM2G170008
AC194039.4_FG009	GRMZM2G110616	GRMZM2G158437	GRMZM2G114093	GRMZM2G126010	GRMZM2G014902	GRMZM2G054070	GRMZM2G166976
AC194056.3_FG008	GRMZM2G465806	GRMZM2G037650	GRMZM2G320269	GRMZM2G043383	GRMZM2G039996	GRMZM2G021786	GRMZM2G130260
AC194097.3_FG009	GRMZM2G048740	GRMZM2G122126	GRMZM2G082335	GRMZM2G012224	GRMZM2G168552	GRMZM2G312419	GRMZM2G062218
AC194112.3_FG001	GRMZM2G119499	GRMZM2G028726	GRMZM2G032222	GRMZM2G330302	GRMZM2G110277	GRMZM2G378665	GRMZM2G113332
AC194158.3_FG005	GRMZM2G096269	GRMZM2G059138	GRMZM2G176209	GRMZM2G066578	GRMZM2G090718	GRMZM2G138131	GRMZM2G003246
AC194264.3_FG006	GRMZM2G096247	GRMZM2G016521	GRMZM2G438386	AC197758.3_FG004	GRMZM2G058250	GRMZM2G082191	GRMZM2G097434
AC194341.4_FG002	GRMZM2G096153	GRMZM2G131205	GRMZM2G056431	GRMZM2G153488	GRMZM2G043453	GRMZM2G105844	GRMZM2G164649
AC194341.4_FG004	GRMZM2G092481	GRMZM2G152485	GRMZM2G095126	GRMZM2G180870	GRMZM2G122715	GRMZM5G826465	GRMZM2G166665
AC194405.3_FG021	GRMZM2G173372	GRMZM2G161368	AC192362.3_FG002	GRMZM5G883764	GRMZM2G011129	AC203754.4_FG008	GRMZM2G412440
AC194425.3_FG005	GRMZM2G075701	GRMZM2G069656	GRMZM2G469551	GRMZM2G414915	GRMZM2G380414	GRMZM2G063192	GRMZM2G057281
AC194719.3_FG002	GRMZM2G075901	GRMZM2G536825	GRMZM2G465734	GRMZM2G087186	GRMZM2G361569	GRMZM2G302160	GRMZM2G060265
AC194734.3_FG004	GRMZM2G056377	GRMZM2G095931	GRMZM2G019641	GRMZM2G462325	GRMZM2G038833	GRMZM2G130625	GRMZM2G012119
AC194914.3_FG002	GRMZM2G176523	GRMZM2G079785	GRMZM2G081515	GRMZM2G074122	GRMZM2G012276	GRMZM2G404237	GRMZM5G857641
AC194937.3_FG004	GRMZM2G176499	GRMZM5G893055	GRMZM2G087291	GRMZM2G154312	GRMZM2G105570	GRMZM2G432050	GRMZM2G353024
AC194965.4_FG001	GRMZM2G176397	GRMZM2G142249	GRMZM2G343972	GRMZM5G895313	GRMZM2G062738	GRMZM2G048762	GRMZM2G002915
AC194965.4_FG004	AC155624.2_FG006	GRMZM2G152408	GRMZM6G990931	GRMZM2G046055	GRMZM2G077222	GRMZM2G114113	GRMZM2G463471
AC194970.5_FG001	GRMZM5G833774	GRMZM2G115635	GRMZM5G836588	GRMZM2G051219	GRMZM2G058310	GRMZM2G050268	GRMZM2G053236
AC194970.5_FG002	GRMZM5G891266	GRMZM2G101105	GRMZM2G152901	GRMZM2G115812	GRMZM2G164965	GRMZM2G124179	GRMZM2G163578
AC194970.5_FG004	AC155624.2_FG011	GRMZM2G101116	GRMZM2G008290	GRMZM2G427815	GRMZM5G810061	GRMZM2G098828	GRMZM2G173718
AC194970.5_FG005	GRMZM2G018417	GRMZM5G826654	GRMZM2G463445	GRMZM2G157019	GRMZM2G176820	GRMZM5G876811	GRMZM2G388855
AC194970.5_FG009	GRMZM2G018579	GRMZM2G123884	GRMZM2G010871	GRMZM2G064993	GRMZM2G168143	GRMZM2G113652	GRMZM5G877838
AC194974.3_FG005	GRMZM2G018706	GRMZM2G368041	GRMZM2G017237	GRMZM2G144995	GRMZM2G092632	GRMZM2G089132	GRMZM2G050561
AC195154.3_FG004	GRMZM2G157510	GRMZM2G073510	GRMZM2G097349	GRMZM2G101024	GRMZM2G134130	GRMZM2G009913	GRMZM2G127821
AC195172.3_FG001	GRMZM2G009014	GRMZM2G078088	GRMZM2G139744	GRMZM2G125268	GRMZM2G024150	GRMZM2G063025	GRMZM2G105644
AC195174.2_FG007	GRMZM2G172758	GRMZM2G172451	GRMZM2G011559	GRMZM2G354909	GRMZM5G885392	GRMZM2G114619	AC205608.4_FG004
AC195235.3_FG003	GRMZM2G171181	GRMZM2G412630	GRMZM2G012119	GRMZM2G022269	GRMZM2G017419	AC216731.3_FG001	GRMZM2G036505
AC195331.3_FG008	GRMZM2G171324	GRMZM2G129135	GRMZM2G110294	GRMZM2G132547	GRMZM2G035708	GRMZM2G067555	GRMZM2G062129
AC195340.3_FG001	GRMZM2G171333	GRMZM2G131817	GRMZM2G532387	GRMZM2G139894	GRMZM2G074401	GRMZM2G046601	GRMZM2G097827
AC195340.3_FG002	GRMZM2G323830	GRMZM2G043183	GRMZM2G073725	GRMZM2G366146	GRMZM2G019358	GRMZM2G018706	GRMZM2G122584
AC195340.3_FG004	GRMZM2G066805	GRMZM2G091320	GRMZM2G130016	GRMZM2G105631	GRMZM2G012324	GRMZM2G056920	GRMZM2G161295
AC195340.3_FG005	GRMZM2G066860	GRMZM2G413853	GRMZM2G150772	GRMZM2G322817	GRMZM2G018403	GRMZM5G878490	GRMZM2G011592
AC195347.4_FG004	GRMZM2G046888	AC192362.3_FG003	GRMZM2G106552	GRMZM2G033799	GRMZM2G068316	GRMZM2G169240	GRMZM2G110236
AC195587.4_FG004	GRMZM2G046919	GRMZM2G131683	GRMZM2G095899	GRMZM5G812555	GRMZM2G407996	GRMZM2G098187	GRMZM2G050485
AC195785.3_FG004	GRMZM2G046932	GRMZM2G165963	GRMZM2G108766	GRMZM2G075315	GRMZM2G010349	AC214040.3_FG009	GRMZM2G035790
AC195794.3_FG002	GRMZM2G047002	GRMZM2G380280	GRMZM2G134450	GRMZM2G025592	GRMZM2G308944	GRMZM2G019225	GRMZM2G135111
AC195860.3_FG005	GRMZM2G149257	GRMZM5G827440	GRMZM2G165747	GRMZM2G090300	GRMZM2G032253	GRMZM2G120440	GRMZM2G165987
AC195860.3_FG006	GRMZM2G450125	GRMZM2G112656	AC177897.2_FG002	GRMZM2G093826	GRMZM2G120563	GRMZM2G045981	GRMZM2G010044
AC195864.3_FG017	GRMZM2G355846	GRMZM2G116526	GRMZM2G146616	GRMZM2G149178	GRMZM2G344205	GRMZM2G058404	GRMZM2G368662
AC195874.2_FG002	GRMZM2G054111	GRMZM2G144782	GRMZM2G104542	GRMZM2G063192	GRMZM2G129209	GRMZM2G147701	GRMZM2G010349
AC196059.3_FG003	GRMZM5G823004	GRMZM5G809265	GRMZM2G063298	GRMZM2G085236	GRMZM2G122327	GRMZM2G301194	GRMZM2G076474
AC196066.3_FG003	GRMZM5G820122	GRMZM2G430675	GRMZM2G091964	GRMZM2G326707	GRMZM2G133844	GRMZM5G889644	GRMZM2G055151
AC196090.3_FG006	GRMZM5G860938	GRMZM2G414791	GRMZM2G036505	GRMZM2G039278	GRMZM2G137151	GRMZM2G075921	GRMZM2G067350
AC196110.4_FG004	GRMZM5G872399	GRMZM2G115998	GRMZM2G118003	GRMZM2G106213	AC234522.1_FG005	GRMZM2G160996	GRMZM2G123407
AC196156.3_FG003	GRMZM2G107532	GRMZM2G038833	AC217401.3_FG003	GRMZM2G314652	GRMZM2G074282	GRMZM2G315594	GRMZM2G081666
AC196259.2_FG010	GRMZM2G103599	GRMZM2G409133	GRMZM2G704032	GRMZM2G434277	GRMZM2G009443	GRMZM5G874167	GRMZM2G037131
AC196278.2_FG003	GRMZM2G170567	GRMZM2G092899	GRMZM2G100650	AC187262.4_FG007	GRMZM2G010196	GRMZM2G458164	GRMZM2G070315
AC196278.2_FG004	GRMZM2G113174	GRMZM2G395094	GRMZM2G023289	GRMZM2G124576	GRMZM2G094165	GRMZM2G131609
AC196426.3_FG007	GRMZM2G415343	GRMZM2G441489	GRMZM2G047372	GRMZM2G102483	GRMZM2G360021	GRMZM2G436214
AC196465.3_FG006	GRMZM2G009818	GRMZM2G110304	GRMZM6G534004	AC215690.3_FG002	GRMZM5G852502	GRMZM2G138967
AC196475.3_FG004	GRMZM2G178571	GRMZM2G074024	GRMZM2G089102	GRMZM2G015804	GRMZM2G391936	GRMZM2G458075
AC196475.3_FG005	GRMZM2G062841	GRMZM2G103773	GRMZM5G872254	GRMZM2G160585	GRMZM2G044074	GRMZM2G112072
AC196489.3_FG002	GRMZM2G038485	GRMZM2G466394	GRMZM5G877929	GRMZM2G075844	GRMZM2G088064	GRMZM2G003424
AC196502.3_FG003	GRMZM2G339563	GRMZM2G115260	GRMZM2G018798	GRMZM2G091578	GRMZM2G033493	GRMZM2G067626
AC196637.2_FG002	GRMZM2G087918	GRMZM2G113928	GRMZM2G159285	GRMZM2G310947	GRMZM2G124963	GRMZM2G380650
AC196726.2_FG001	GRMZM2G117855	GRMZM2G103672	GRMZM2G421491	GRMZM2G153569	GRMZM5G851051	GRMZM2G353785
AC196779.3_FG003	GRMZM2G418037	GRMZM2G016602	GRMZM2G058032	GRMZM2G067591	GRMZM2G016084	GRMZM2G058441
AC196961.2_FG003	GRMZM2G439049	AC207347.3_FG005	GRMZM2G032339	GRMZM2G053720	GRMZM2G062129	GRMZM2G312434
AC196974.3_FG008	GRMZM2G086093	GRMZM2G066067	GRMZM2G146015	GRMZM2G002786	GRMZM2G325575	GRMZM2G122038
AC197013.3_FG003	GRMZM2G142938	GRMZM2G141379	GRMZM2G156800	GRMZM2G143791	AC198418.3_FG005	GRMZM2G101693
AC197029.3_FG003	GRMZM2G028521	GRMZM2G098084	GRMZM2G107645	GRMZM2G472346	GRMZM2G056500	AC189795.3_FG001
AC197047.3_FG001	GRMZM2G150867	GRMZM2G050684	AC235547.1_FG005	GRMZM2G358153	GRMZM2G056424	GRMZM2G334142
AC197056.3_FG005	GRMZM2G043799	GRMZM2G409093	GRMZM2G143317	GRMZM2G056231	GRMZM2G096695	GRMZM2G019621
AC197118.3_FG005	GRMZM2G329159	GRMZM2G107136	GRMZM2G058496	GRMZM2G118800	GRMZM2G143392	GRMZM2G033576
AC197122.3_FG003	GRMZM2G092483	GRMZM2G144813	GRMZM5G888196	GRMZM2G115635	GRMZM2G162672	AC226368.2_FG006
AC197146.3_FG001	GRMZM2G358279	GRMZM2G704005	GRMZM2G028926	GRMZM2G140201	GRMZM2G001724	GRMZM2G166082
AC197146.3_FG002	GRMZM2G056804	GRMZM2G134398	GRMZM2G120596	GRMZM2G085474	GRMZM2G025954	GRMZM2G430902
AC197150.3_FG003	GRMZM2G056870	GRMZM2G363813	GRMZM2G013206	GRMZM2G043878	GRMZM2G038013	GRMZM2G134183
AC197164.4_FG002	GRMZM2G112728	GRMZM2G004106	GRMZM2G537770	GRMZM2G076985	GRMZM2G008263	GRMZM2G002147
AC197246.3_FG001	GRMZM2G112640	GRMZM5G814549	GRMZM2G004511	GRMZM2G074158	GRMZM2G143917	GRMZM2G061624
AC197246.3_FG003	GRMZM2G070087	GRMZM2G000622	GRMZM2G402714	GRMZM2G118345	GRMZM2G006791	GRMZM2G177596
AC197387.3_FG004	GRMZM2G100707	GRMZM2G455433	GRMZM2G104125	GRMZM2G089365	GRMZM2G136262	GRMZM2G168984
AC197545.3_FG002	AC209858.4_FG004	GRMZM2G092198	GRMZM2G151997	GRMZM2G035503	GRMZM2G028216	GRMZM2G045808
AC197555.3_FG008	AC209858.4_FG002	GRMZM2G359217	GRMZM2G139250	GRMZM2G059865	GRMZM2G030606	GRMZM2G050412
AC197578.4_FG001	GRMZM2G703490	GRMZM2G090070	GRMZM2G155317	GRMZM2G021270	GRMZM2G077214	GRMZM2G046755
AC197672.3_FG002	GRMZM2G086072	GRMZM2G147900	GRMZM2G139041	GRMZM2G122276	GRMZM2G009320	GRMZM2G100478
AC197699.3_FG003	GRMZM2G122787	GRMZM2G128564	GRMZM5G882418	GRMZM5G853854	GRMZM5G814089	GRMZM2G318849
AC197705.4_FG001	GRMZM2G315806	GRMZM2G025906	GRMZM2G366681	GRMZM2G470075	GRMZM2G471904	GRMZM2G009214
AC197705.4_FG003	GRMZM2G018080	GRMZM2G145974	GRMZM2G053299	GRMZM2G168651	GRMZM2G034243	GRMZM2G079231
AC197705.4_FG006	GRMZM2G445783	GRMZM5G815323	GRMZM2G470422	GRMZM2G125148	GRMZM2G081114	GRMZM2G055667
AC197705.4_FG007	GRMZM2G173826	GRMZM2G421500	GRMZM2G422671	GRMZM2G139441	GRMZM2G086788	GRMZM2G007795
AC197705.4_FG011	GRMZM2G073373	GRMZM2G123732	GRMZM2G138053	GRMZM2G110233	GRMZM2G049538	GRMZM2G028677
AC197717.3_FG002	GRMZM2G140339	GRMZM2G047759	AC203966.5_FG005	GRMZM2G067601	GRMZM2G480850	GRMZM2G020940
AC197758.3_FG004	GRMZM2G141636	GRMZM2G124540	GRMZM2G135199	GRMZM2G032807	GRMZM2G077206	GRMZM2G149802
AC197764.4_FG003	GRMZM2G027821	GRMZM2G107689	GRMZM2G077596	GRMZM2G099295	GRMZM2G118005	GRMZM2G147920
AC198169.4_FG004	GRMZM5G813886	GRMZM2G107818	GRMZM2G122267	GRMZM2G095126	GRMZM2G007038	GRMZM2G152028
AC198206.5_FG001	GRMZM2G000749	GRMZM2G029314	GRMZM2G119759	GRMZM6G711429	GRMZM2G129246	GRMZM5G810231
AC198230.4_FG003	GRMZM2G300801	GRMZM6G477257	GRMZM2G386564	GRMZM2G084587	GRMZM2G157007	GRMZM2G430710
AC198324.3_FG003	GRMZM2G000823	GRMZM2G472827	GRMZM2G149905	GRMZM2G179005	GRMZM2G047513	GRMZM2G421513
AC198353.5_FG001	GRMZM2G076062	GRMZM2G463726	GRMZM2G068202	GRMZM2G129019	GRMZM2G090568	GRMZM2G041527
AC198353.5_FG004	GRMZM2G377780	GRMZM2G163296	GRMZM2G020843	GRMZM2G006293	GRMZM2G464328	GRMZM2G010306
AC198361.3_FG004	GRMZM2G076423	GRMZM2G329181	GRMZM2G078033	GRMZM2G009479	GRMZM2G086030	GRMZM2G136624
AC198366.3_FG004	GRMZM2G169747	GRMZM2G073508	GRMZM2G348909	GRMZM2G313027	GRMZM2G429955	GRMZM2G168386
AC198403.3_FG001	GRMZM2G472266	GRMZM2G312091	GRMZM2G042933	GRMZM2G056702	GRMZM2G128971	GRMZM2G084046
AC198418.3_FG005	GRMZM2G038982	GRMZM2G049888	GRMZM2G032977	GRMZM2G110567	GRMZM2G181258	GRMZM2G060194
AC198481.3_FG004	GRMZM2G453148	GRMZM2G176774	GRMZM2G395114	GRMZM2G124455	GRMZM2G126190	GRMZM2G141208
AC198518.3_FG003	GRMZM2G453111	GRMZM2G077079	GRMZM2G160585	AC214360.3_FG001	GRMZM2G436986	GRMZM2G113196
AC198725.4_FG004	GRMZM2G154211	GRMZM2G160304	GRMZM2G096546	GRMZM2G314679	GRMZM2G145962	GRMZM2G041876
AC198725.4_FG007	GRMZM2G154119	GRMZM2G152011	GRMZM2G174917	GRMZM2G047404	GRMZM5G854533	GRMZM2G119287
AC198725.4_FG009	GRMZM2G154087	GRMZM2G457467	GRMZM2G372074	GRMZM2G442658	GRMZM2G109244	GRMZM2G101036
AC198923.4_FG002	GRMZM2G453001	GRMZM2G177445	GRMZM2G072264	GRMZM2G116079	GRMZM2G112337	GRMZM2G334857
AC198937.4_FG003	GRMZM2G154036	GRMZM2G120421	GRMZM5G866678	GRMZM2G061099	GRMZM2G057243	GRMZM2G142924
AC198982.3_FG006	GRMZM2G166445	GRMZM2G424908	GRMZM2G106511	GRMZM2G028821	GRMZM2G052869	GRMZM2G010452
AC199001.3_FG005	GRMZM2G165998	GRMZM2G138382	GRMZM2G010892	GRMZM2G104918	GRMZM2G071996	GRMZM2G166459
AC199067.2_FG004	GRMZM2G165972	GRMZM2G142097	GRMZM2G107711	GRMZM2G410991	GRMZM2G123719	GRMZM2G077420
AC199068.2_FG017	GRMZM2G056231	GRMZM2G156565	GRMZM2G041518	GRMZM2G437859	GRMZM2G022958	GRMZM2G455243
AC199315.4_FG001	GRMZM2G031718	GRMZM2G155899	AC188831.3_FG005	AC194970.5_FG005	GRMZM2G170870	GRMZM2G161760
AC199363.4_FG003	GRMZM2G172448	GRMZM2G155935	GRMZM5G817886	GRMZM2G000278	GRMZM2G116966	GRMZM2G133716
AC199439.4_FG005	GRMZM2G172410	GRMZM2G426200	GRMZM2G093603	GRMZM5G831102	GRMZM2G143870	GRMZM2G108418
AC199526.5_FG002	GRMZM2G172322	GRMZM2G016084	GRMZM2G175362	GRMZM2G100158	GRMZM2G456086	GRMZM2G056594
AC199526.5_FG003	GRMZM2G377311	GRMZM2G016290	GRMZM2G156365	GRMZM2G172043	GRMZM5G838196	GRMZM2G071645
AC199541.4_FG001	GRMZM2G169320	GRMZM2G134054	GRMZM2G024898	GRMZM2G107114	GRMZM2G011592	GRMZM2G061655
AC199541.4_FG004	GRMZM2G169280	GRMZM2G024389	GRMZM2G025720	GRMZM2G020187	GRMZM2G068715	GRMZM2G079127
AC199541.4_FG007	GRMZM2G470438	GRMZM2G024267	GRMZM2G090279	GRMZM2G032766	GRMZM5G839422	GRMZM2G096920
AC199571.3_FG004	GRMZM2G417455	GRMZM2G110851	GRMZM2G031904	GRMZM2G066528	GRMZM2G114642	GRMZM2G143139
AC199705.3_FG008	GRMZM2G407396	GRMZM2G438524	GRMZM2G014009	GRMZM2G049693	GRMZM2G121612	GRMZM2G122126
AC199765.4_FG008	GRMZM2G314133	GRMZM5G876379	GRMZM2G164318	GRMZM2G447795	GRMZM2G027663	GRMZM2G471186
AC199782.5_FG001	GRMZM2G123986	GRMZM2G154437	GRMZM2G142664	GRMZM2G141922	GRMZM2G053236	GRMZM2G127338
AC199782.5_FG002	GRMZM2G556515	GRMZM2G064202	GRMZM2G174807	GRMZM2G102760	GRMZM2G119691	GRMZM2G352248
AC199782.5_FG003	GRMZM2G124051	GRMZM2G051917	GRMZM2G144153	GRMZM2G108712	GRMZM2G104549	GRMZM2G037882
AC199893.4_FG002	GRMZM5G850455	GRMZM2G051974	AC212835.3_FG007	GRMZM2G432796	GRMZM2G302639	GRMZM2G125243
AC199908.4_FG002	GRMZM2G124143	GRMZM2G160683	GRMZM2G021530	GRMZM2G020761	GRMZM2G018786	GRMZM2G320689
AC200057.4_FG007	GRMZM2G115131	GRMZM2G145825	GRMZM2G077002	GRMZM2G060872	GRMZM2G088669	GRMZM2G004106
AC200099.4_FG003	GRMZM2G112793	GRMZM2G145816	GRMZM2G016649	GRMZM2G078274	GRMZM2G142093	GRMZM2G052688
AC200099.4_FG006	GRMZM2G412674	GRMZM2G064949	GRMZM2G034668	GRMZM2G340065	GRMZM2G120079	GRMZM2G147245
AC200207.2_FG001	GRMZM2G362942	GRMZM2G443903	GRMZM2G122937	GRMZM2G102075	GRMZM2G175453	GRMZM2G096682
AC200209.1_FG001	GRMZM2G091916	GRMZM2G023071	GRMZM2G057930	GRMZM2G418258	GRMZM2G081268	GRMZM2G078469
AC200210.1_FG006	GRMZM2G091921	GRMZM2G072820	GRMZM2G177937	GRMZM2G134396	GRMZM2G436710	GRMZM2G083239
AC200298.4_FG001	GRMZM2G026807	GRMZM2G036262	GRMZM2G108219	GRMZM5G864735	GRMZM2G043198	GRMZM2G086934
AC200565.4_FG001	GRMZM2G136113	GRMZM2G419290	GRMZM2G123122	GRMZM2G027728	GRMZM2G129208	GRMZM2G342895
AC200725.4_FG003	GRMZM2G464818	GRMZM2G164277	GRMZM2G178693	GRMZM2G015886	GRMZM2G412611	GRMZM2G045883
AC200753.3_FG003	GRMZM5G857303	GRMZM2G443445	GRMZM2G122618	GRMZM2G022318	GRMZM2G161673	GRMZM2G161435
AC201740.3_FG003	GRMZM2G162725	GRMZM5G876898	GRMZM2G055420	GRMZM2G121700	GRMZM2G099036	GRMZM2G470307
AC201815.4_FG001	GRMZM2G162749	GRMZM2G040397	GRMZM2G051932	GRMZM2G094353	GRMZM5G832229	GRMZM2G121123
AC202011.3_FG010	GRMZM2G162764	GRMZM2G337532	GRMZM2G051952	GRMZM2G153920	GRMZM2G005260	GRMZM2G421541
AC202073.4_FG001	GRMZM2G162776	GRMZM2G093632	GRMZM2G082249	GRMZM2G046011	GRMZM2G039841	GRMZM2G021607
AC202107.3_FG001	GRMZM2G162800	GRMZM2G068982	GRMZM2G342509	GRMZM2G139617	GRMZM2G099367	GRMZM2G340279
AC202129.3_FG001	GRMZM2G162814	GRMZM2G156348	GRMZM5G823673	GRMZM2G066101	GRMZM2G326270	GRMZM2G030744
AC202181.3_FG010	GRMZM2G139963	GRMZM2G455978	GRMZM2G066256	GRMZM2G016232	GRMZM2G073054	GRMZM2G096090
AC202185.4_FG004	GRMZM2G034302	GRMZM2G539821	GRMZM2G178365	GRMZM2G148333	GRMZM2G114182	GRMZM2G392798
AC202435.3_FG001	GRMZM5G851734	GRMZM2G100732	GRMZM2G095598	GRMZM2G176903	GRMZM2G127393	GRMZM2G172537
AC202439.3_FG001	GRMZM2G035128	GRMZM2G322817	GRMZM2G112530	GRMZM2G152549	GRMZM2G052610	GRMZM2G403719
AC202439.3_FG006	GRMZM2G035156	GRMZM2G114131	GRMZM2G112594	GRMZM2G181376	GRMZM2G122324	GRMZM2G008444
AC202567.4_FG004	GRMZM2G035243	GRMZM2G114192	GRMZM2G027683	GRMZM2G106133	GRMZM2G085153	GRMZM5G855776
AC202707.3_FG002	GRMZM2G159456	GRMZM2G114276	GRMZM2G051898	GRMZM2G072855	GRMZM2G119249	GRMZM2G016477
AC202864.3_FG002	GRMZM2G124353	GRMZM2G076766	GRMZM2G130230	GRMZM2G391794	GRMZM2G302233	GRMZM2G021095
AC202915.3_FG002	GRMZM2G075459	GRMZM2G003752	GRMZM2G135387	GRMZM2G096475	GRMZM2G087590	GRMZM2G120091
AC202974.3_FG004	GRMZM2G303361	GRMZM2G096086	GRMZM5G807350	GRMZM2G465169	GRMZM2G076946	GRMZM2G003506
AC203031.3_FG002	GRMZM2G021498	GRMZM2G125656	GRMZM2G107199	GRMZM2G144101	GRMZM2G158147	GRMZM5G884985
AC203101.3_FG002	GRMZM2G142557	GRMZM2G162333	GRMZM2G050435	GRMZM2G161245	GRMZM2G345493	GRMZM2G000093
AC203148.3_FG005	GRMZM2G142609	GRMZM2G702954	GRMZM2G041356	GRMZM2G120320	GRMZM2G300348	GRMZM2G129674
AC203159.3_FG009	GRMZM2G119852	GRMZM2G429035	GRMZM2G065073	GRMZM2G143780	GRMZM2G399183	GRMZM2G080314
AC203173.3_FG001	GRMZM2G119933	GRMZM2G152194	GRMZM2G031028	AC212565.3_FG001	GRMZM2G402092	GRMZM2G055464
AC203173.3_FG004	GRMZM2G419938	GRMZM5G810061	GRMZM2G470882	GRMZM2G145827	GRMZM2G110063	GRMZM2G006763
AC203307.4_FG001	GRMZM2G000686	GRMZM2G505380	GRMZM2G053985	GRMZM2G094639	GRMZM2G039396	GRMZM2G303157
AC203366.4_FG001	GRMZM2G000741	GRMZM2G108077	GRMZM2G179827	GRMZM5G809695	GRMZM2G009715	GRMZM2G003752
AC203392.3_FG004	GRMZM2G156486	AC212859.3_FG007	GRMZM2G017187	GRMZM2G431243	GRMZM2G134797	GRMZM2G122577
AC203394.3_FG004	GRMZM2G178852	GRMZM2G021786	GRMZM2G361100	GRMZM2G083475	GRMZM2G015285	GRMZM2G129135
AC203424.3_FG001	GRMZM2G012102	GRMZM2G306735	GRMZM2G091717	GRMZM2G181227	GRMZM2G136522	GRMZM2G008764
AC203439.3_FG005	GRMZM2G012216	GRMZM5G806743	GRMZM2G168651	GRMZM2G008714	GRMZM2G130379	GRMZM2G363813
AC203535.4_FG001	GRMZM5G855347	GRMZM2G118345	GRMZM5G800014	GRMZM2G083642	GRMZM2G177895	GRMZM2G112894
AC203535.4_FG002	GRMZM2G064732	GRMZM2G136975	GRMZM2G074914	GRMZM2G083935	GRMZM2G077531	GRMZM2G157616
AC203535.4_FG004	GRMZM2G080586	GRMZM2G170152	GRMZM2G093826	GRMZM2G175510	GRMZM2G080355	GRMZM2G137174
AC203535.4_FG006	GRMZM2G017616	GRMZM2G703002	GRMZM2G032225	GRMZM2G075283	GRMZM2G018441	GRMZM2G047759
AC203570.4_FG005	GRMZM2G017254	GRMZM2G015727	GRMZM2G096717	GRMZM2G139407	GRMZM2G088114	GRMZM2G174673
AC203571.3_FG001	GRMZM2G016511	GRMZM2G178005	GRMZM2G412440	GRMZM2G051917	GRMZM2G017186	GRMZM2G071304
AC203752.5_FG002	AC196394.3_FG002	GRMZM2G364597	GRMZM2G096048	GRMZM2G075255	GRMZM2G032351	GRMZM2G034647
AC203753.4_FG006	GRMZM2G045979	GRMZM2G102238	GRMZM2G073931	GRMZM2G044963	GRMZM2G074393	GRMZM2G113863
AC203754.4_FG008	GRMZM2G445634	GRMZM2G100872	GRMZM2G520811	GRMZM5G826911	GRMZM5G826801	GRMZM2G137847
AC203761.3_FG002	GRMZM2G147920	GRMZM2G323309	GRMZM2G029531	GRMZM2G032095	GRMZM2G129451	GRMZM2G470438
AC203841.3_FG002	GRMZM2G147910	GRMZM2G121700	GRMZM2G154558	GRMZM2G067511	GRMZM2G079381	GRMZM2G119261
AC203841.3_FG009	GRMZM2G148855	GRMZM2G362368	GRMZM2G077863	AC217401.3_FG002	GRMZM5G809546	GRMZM2G044989
AC203862.4_FG001	GRMZM2G061591	GRMZM2G165844	GRMZM2G020781	GRMZM2G114988	GRMZM2G117968	GRMZM2G149184
AC203862.4_FG002	GRMZM2G097434	GRMZM2G301194	GRMZM2G098368	GRMZM2G179465	GRMZM2G159250	GRMZM2G069025
AC203865.3_FG001	GRMZM2G145308	GRMZM2G408598	GRMZM2G097827	GRMZM2G097207	GRMZM2G441888	GRMZM2G162020
AC203909.3_FG003	GRMZM2G115105	GRMZM2G177070	GRMZM2G359974	GRMZM2G144648	GRMZM2G022192	GRMZM5G874736
AC203909.3_FG006	GRMZM2G115182	GRMZM2G107003	GRMZM2G119081	GRMZM2G030636	GRMZM5G840582	GRMZM2G089517
AC203955.3_FG005	GRMZM2G129674	GRMZM2G030426	GRMZM2G163079	GRMZM2G176998	GRMZM2G095727	GRMZM2G073882
AC203957.3_FG004	GRMZM2G018984	GRMZM2G394321	GRMZM2G172605	GRMZM2G084767	GRMZM2G017257	GRMZM2G438007
AC203966.5_FG002	AC206951.3_FG017	GRMZM2G703021	GRMZM2G444138	GRMZM2G062156	GRMZM2G081955	GRMZM2G144071
AC203966.5_FG003	GRMZM2G153393	GRMZM2G171254	GRMZM2G076394	GRMZM2G181153	GRMZM2G110192	GRMZM2G004679
AC203966.5_FG005	GRMZM2G410515	GRMZM2G105542	GRMZM2G076474	GRMZM2G122811	GRMZM2G127230	GRMZM2G119890
AC203972.3_FG001	GRMZM5G815358	GRMZM2G028258	GRMZM2G479125	GRMZM2G117030	GRMZM2G113093	GRMZM2G016997
AC203985.4_FG001	GRMZM2G410623	GRMZM2G082149	GRMZM2G165629	GRMZM2G587327	GRMZM2G129804	GRMZM2G157252
AC203985.4_FG005	GRMZM2G109480	GRMZM2G018059	GRMZM2G075215	GRMZM2G074914	GRMZM2G568636	GRMZM2G335111
AC203989.4_FG001	GRMZM2G109586	GRMZM2G357660	AC235540.1_FG002	GRMZM2G323679	GRMZM2G113476	GRMZM2G496319
AC204007.3_FG001	GRMZM2G109589	GRMZM2G124473	GRMZM2G111909	GRMZM2G050450	GRMZM2G062042	GRMZM2G150984
AC204007.3_FG008	GRMZM2G410704	GRMZM2G148198	GRMZM2G090020	GRMZM2G108032	GRMZM2G117531	GRMZM2G354373
AC204070.3_FG004	GRMZM2G113351	AC233887.1_FG006	GRMZM2G109527	GRMZM2G470882	GRMZM2G025854	GRMZM2G107377
AC204212.4_FG001	GRMZM2G113401	GRMZM2G369792	GRMZM2G000959	GRMZM2G077316	GRMZM2G107089	GRMZM2G097989
AC204213.1_FG007	GRMZM2G093197	GRMZM2G113513	GRMZM2G111143	GRMZM2G022777	GRMZM2G088138	GRMZM2G125943
AC204277.3_FG006	AC209626.2_FG013	GRMZM5G876811	GRMZM2G164647	GRMZM2G004694	GRMZM2G093526	GRMZM2G033828
AC204292.4_FG002	GRMZM2G358311	GRMZM5G858609	GRMZM2G115451	GRMZM2G093020	GRMZM2G176840	GRMZM2G107689
AC204292.4_FG003	GRMZM2G059102	GRMZM2G157269	GRMZM2G052277	GRMZM2G163406	GRMZM2G423137	GRMZM2G129114
AC204359.3_FG005	GRMZM2G023575	GRMZM2G069856	GRMZM2G177005	GRMZM2G074850	GRMZM2G002165	GRMZM2G058087
AC204472.3_FG002	GRMZM2G023983	GRMZM2G041312	GRMZM5G854138	GRMZM2G107867	GRMZM2G038487	GRMZM2G302293
AC204502.4_FG006	GRMZM2G024099	GRMZM2G123940	GRMZM2G006765	GRMZM2G310548	GRMZM2G121128	GRMZM2G105631
AC204515.4_FG006	GRMZM2G025078	GRMZM2G399641	GRMZM2G113033	GRMZM2G117956	GRMZM2G395114	GRMZM2G471348
AC204530.4_FG002	AC177850.2_FG005	GRMZM2G111715	GRMZM2G127418	GRMZM2G041356	GRMZM2G171390	GRMZM2G104375
AC204530.4_FG006	GRMZM5G821686	GRMZM5G804773	GRMZM2G046201	AC149475.2_FG002	GRMZM5G833124	GRMZM2G377615
AC204539.4_FG001	GRMZM2G385605	GRMZM5G858394	GRMZM2G092581	GRMZM2G107073	GRMZM2G444623	GRMZM2G089819
AC204539.4_FG002	GRMZM2G106017	GRMZM2G000431	GRMZM2G086346	GRMZM2G381473	GRMZM2G012966	GRMZM2G151542
AC204611.4_FG001	GRMZM2G053627	GRMZM2G115805	GRMZM2G162737	GRMZM2G012964	GRMZM2G172723	GRMZM2G147880
AC204641.5_FG001	GRMZM2G398848	GRMZM2G148751	GRMZM2G115658	GRMZM2G112912	GRMZM2G004352	GRMZM2G351454
AC204711.3_FG002	GRMZM2G009326	GRMZM2G438243	GRMZM2G147446	GRMZM2G013821	GRMZM2G078118	GRMZM2G105335
AC204711.3_FG003	GRMZM2G031177	GRMZM2G170586	GRMZM2G304212	GRMZM2G128807	GRMZM2G377115	GRMZM2G454306
AC204712.3_FG002	GRMZM2G148706	GRMZM5G834532	GRMZM2G353024	GRMZM2G101874	GRMZM2G010929	GRMZM5G863602
AC204763.2_FG001	GRMZM2G006631	GRMZM2G303993	GRMZM2G021299	GRMZM2G105844	GRMZM2G047592	GRMZM2G063827
AC204868.3_FG004	GRMZM2G006676	GRMZM2G451037	GRMZM2G463996	GRMZM2G123440	GRMZM2G130173	GRMZM2G051153
AC205008.4_FG002	GRMZM2G132367	GRMZM2G158043	GRMZM2G162739	GRMZM2G054803	GRMZM2G017045	GRMZM2G401267
AC205012.3_FG002	GRMZM2G154007	AC209739.3_FG003	GRMZM2G124103	GRMZM2G472625	GRMZM2G122793	GRMZM2G180205
AC205035.3_FG004	GRMZM2G420357	GRMZM2G147659	GRMZM2G104999	GRMZM2G028286	GRMZM2G337143	AC197705.4_FG001
AC205057.3_FG002	GRMZM2G164527	GRMZM2G039029	GRMZM2G087728	GRMZM2G026892	GRMZM2G137108	GRMZM2G125867
AC205057.3_FG004	GRMZM2G113821	GRMZM2G165597	GRMZM2G045706	GRMZM2G103342	GRMZM2G077015	GRMZM2G170152
AC205077.3_FG003	GRMZM2G113775	GRMZM2G165613	GRMZM2G137550	GRMZM2G075637	GRMZM2G044247	GRMZM2G115998
AC205122.4_FG003	GRMZM2G015571	GRMZM2G071735	GRMZM2G047095	GRMZM2G178546	GRMZM2G090338	GRMZM2G109159
AC205122.4_FG006	GRMZM2G006781	GRMZM2G071758	AC203957.3_FG004	GRMZM2G059671	GRMZM2G076263	GRMZM2G057283
AC205122.4_FG010	AC166636.1_FG008	GRMZM2G082714	GRMZM2G037131	GRMZM2G034828	GRMZM2G179146	GRMZM2G466394
AC205154.3_FG005	GRMZM2G003466	GRMZM2G301355	GRMZM2G123188	GRMZM2G153924	GRMZM2G152105	GRMZM2G021270
AC205250.3_FG004	GRMZM2G003520	GRMZM2G090086	GRMZM2G002915	GRMZM2G389582	GRMZM2G069708	GRMZM2G080501
AC205250.3_FG006	GRMZM2G028136	GRMZM2G395736	GRMZM2G327459	GRMZM2G086934	GRMZM2G142873	GRMZM2G168588
AC205274.3_FG001	GRMZM2G432566	GRMZM2G039359	GRMZM2G359521	GRMZM2G103047	GRMZM2G137816	GRMZM2G131525
AC205320.3_FG004	GRMZM2G002002	GRMZM2G473925	GRMZM2G059106	GRMZM2G057852	GRMZM2G091560	GRMZM2G047969
AC205326.3_FG002	GRMZM2G134367	GRMZM2G133716	GRMZM2G005146	GRMZM2G071025	GRMZM6G924006	GRMZM2G016521
AC205345.3_FG002	GRMZM2G155086	GRMZM2G052193	GRMZM2G088860	GRMZM2G139952	GRMZM2G065928	GRMZM2G110044
AC205362.4_FG002	GRMZM5G808775	GRMZM2G307553	GRMZM2G134497	GRMZM2G100639	GRMZM2G178775	GRMZM2G074427
AC205376.4_FG003	GRMZM2G029000	GRMZM2G057078	GRMZM2G406493	GRMZM2G005310	GRMZM2G144196	GRMZM2G151425
AC205376.4_FG008	GRMZM2G029055	GRMZM2G436688	GRMZM2G335419	GRMZM2G320689	GRMZM2G414528	GRMZM2G417229
AC205419.3_FG001	GRMZM2G111191	GRMZM2G122038	GRMZM2G110107	GRMZM2G039811	GRMZM2G127361	GRMZM2G172758
AC205471.4_FG003	GRMZM2G111214	GRMZM2G131820	GRMZM2G323504	GRMZM2G013236	GRMZM2G143202	GRMZM2G341741
AC205471.4_FG007	GRMZM2G411079	GRMZM2G141081	GRMZM2G168163	GRMZM2G082191	GRMZM2G003501	GRMZM2G148453
AC205471.4_FG008	GRMZM2G411084	GRMZM2G079127	GRMZM2G414528	GRMZM2G112538	GRMZM2G012479	GRMZM2G400223
AC205484.3_FG005	GRMZM2G064841	GRMZM2G051491	GRMZM2G015666	GRMZM2G386643	GRMZM2G017077	GRMZM2G005256
AC205496.3_FG002	GRMZM2G464510	GRMZM2G138303	GRMZM2G081529	GRMZM2G080542	GRMZM2G306105	GRMZM5G837606
AC205500.3_FG002	GRMZM2G464515	GRMZM2G080139	GRMZM2G041127	GRMZM2G015605	GRMZM2G073567	GRMZM2G432075
AC205521.3_FG003	GRMZM2G581425	GRMZM2G107956	GRMZM2G009478	GRMZM2G060253	GRMZM2G170120	GRMZM2G100067
AC205532.3_FG001	GRMZM5G896834	GRMZM2G026301	GRMZM2G021598	GRMZM2G321290	GRMZM2G005859	GRMZM2G060253
AC205562.3_FG002	GRMZM2G004259	GRMZM5G858317	GRMZM2G446050	GRMZM2G366681	GRMZM2G454952	GRMZM2G010596
AC205574.3_FG006	GRMZM2G004397	GRMZM2G087955	GRMZM2G305864	GRMZM2G016480	GRMZM2G038783	GRMZM2G111510
AC205608.4_FG004	GRMZM2G004422	GRMZM2G703231	GRMZM2G035996	GRMZM2G003038	GRMZM2G009048	GRMZM2G101116
AC205677.3_FG001	GRMZM2G086604	GRMZM2G466578	GRMZM2G061734	GRMZM2G074790	GRMZM2G036455	AC187843.3_FG006
AC205703.4_FG001	GRMZM2G162535	GRMZM2G048762	GRMZM2G034113	GRMZM2G098346	GRMZM2G031028	GRMZM2G158526
AC205703.4_FG002	GRMZM2G114234	AC230020.1_FG002	GRMZM5G892094	GRMZM2G170336	GRMZM2G110294	GRMZM2G051219
AC205703.4_FG005	GRMZM2G114190	GRMZM2G340408	GRMZM2G459854	GRMZM2G450498	GRMZM2G181546	AC225555.3_FG005
AC205703.4_FG006	GRMZM2G114055	GRMZM2G703247	AC233910.1_FG003	GRMZM2G153823	GRMZM2G124473	GRMZM2G470048
AC205703.4_FG010	GRMZM2G388915	GRMZM2G028353	GRMZM2G409224	GRMZM2G006977	GRMZM2G322593	GRMZM2G478892
AC205725.3_FG010	GRMZM5G895573	GRMZM2G082580	GRMZM2G039811	GRMZM2G060163	GRMZM2G152040	GRMZM2G060369
AC205730.3_FG002	GRMZM5G880508	GRMZM2G145944	GRMZM2G052434	GRMZM2G051806	GRMZM2G097283	GRMZM2G161012
AC205735.3_FG006	GRMZM5G872264	GRMZM2G147885	GRMZM2G105869	GRMZM2G028129	GRMZM2G053726	GRMZM2G052740
AC205982.3_FG014	GRMZM2G006977	GRMZM2G018955	GRMZM5G868679	GRMZM2G085909	GRMZM2G027478	GRMZM2G054765
AC206030.4_FG001	GRMZM2G077127	GRMZM2G167886	GRMZM2G135111	GRMZM2G154881	GRMZM2G064001	GRMZM2G054093
AC206165.3_FG007	GRMZM2G457178	GRMZM2G091857	GRMZM2G417715	GRMZM2G135013	GRMZM2G111208	GRMZM2G044762
AC206165.3_FG009	GRMZM2G457201	GRMZM5G869532	GRMZM2G421655	GRMZM2G051943	GRMZM2G025731	GRMZM2G172043
AC206201.3_FG004	GRMZM2G119104	GRMZM2G110412	GRMZM2G457003	GRMZM2G107228	GRMZM2G075502	GRMZM2G139894
AC206223.3_FG001	GRMZM2G055025	GRMZM2G343442	GRMZM2G470103	AC233893.1_FG003	GRMZM2G026614	GRMZM2G160444
AC206223.3_FG004	GRMZM2G055172	GRMZM2G475536	GRMZM5G895534	GRMZM2G120085	GRMZM2G058447	GRMZM2G327032
AC206223.3_FG006	GRMZM2G055217	GRMZM2G088242	GRMZM2G163233	GRMZM2G160902	GRMZM2G109526	GRMZM2G154904
AC206223.3_FG007	GRMZM2G055282	GRMZM2G065665	GRMZM2G163297	GRMZM2G102183	GRMZM2G070167	GRMZM2G007258
AC206223.3_FG008	GRMZM2G007486	GRMZM2G134430	GRMZM2G099285	GRMZM5G868679	GRMZM2G153582	GRMZM2G060163
AC206223.3_FG010	GRMZM2G007347	GRMZM6G177089	GRMZM2G113396	GRMZM2G323757	GRMZM2G126507	GRMZM2G395749
AC206259.3_FG003	GRMZM2G007188	GRMZM2G081676	GRMZM2G022266	GRMZM2G401581	GRMZM2G068557	GRMZM2G470010
AC206266.3_FG001	GRMZM2G015067	GRMZM2G171108	GRMZM2G062156	GRMZM2G168249	GRMZM2G150791	GRMZM2G164277
AC206273.3_FG004	GRMZM2G015219	AC204539.4_FG002	GRMZM2G112954	AC148152.3_FG005	AC203535.4_FG004	GRMZM2G017244
AC206425.3_FG002	GRMZM5G863656	GRMZM2G126018	AC233952.1_FG008	GRMZM2G158277	GRMZM2G478664	GRMZM5G849600
AC206582.2_FG002	GRMZM2G013457	GRMZM2G158884	GRMZM2G343445	GRMZM2G080183	GRMZM2G372297	GRMZM2G150408
AC206642.4_FG001	GRMZM2G440363	GRMZM2G158809	AC205608.4_FG004	GRMZM2G093092	GRMZM2G005984	GRMZM2G141819
AC206788.3_FG015	GRMZM2G035217	GRMZM5G860226	GRMZM2G043489	GRMZM2G150098	GRMZM2G055489	GRMZM2G439198
AC206840.3_FG002	GRMZM2G005844	GRMZM2G379577	GRMZM5G879278	GRMZM2G148536	GRMZM2G011269	GRMZM2G040689
AC206901.3_FG005	GRMZM2G005624	GRMZM2G367834	GRMZM2G117564	GRMZM2G068193	GRMZM2G157369	GRMZM2G136219
AC206951.3_FG016	GRMZM2G005435	GRMZM2G108981	GRMZM2G162781	GRMZM2G134889	GRMZM2G052666	GRMZM2G123920
AC206951.3_FG017	GRMZM2G304818	GRMZM2G114650	GRMZM2G092877	GRMZM5G881950	GRMZM2G113205	GRMZM2G065888
AC206968.3_FG003	GRMZM2G171073	GRMZM2G162284	GRMZM2G322618	GRMZM2G036861	GRMZM2G088196	GRMZM2G084176
AC206989.4_FG002	AC205725.3_FG010	GRMZM5G887647	GRMZM2G008095	GRMZM2G114775	GRMZM2G044697	GRMZM5G829304
AC206999.1_FG002	GRMZM2G153769	GRMZM2G153369	GRMZM2G172210	GRMZM5G851266	GRMZM2G142413	GRMZM2G032209
AC207043.3_FG002	GRMZM2G002492	GRMZM2G173162	GRMZM2G071076	GRMZM2G059845	GRMZM2G010221	GRMZM2G036262
AC207254.3_FG005	GRMZM2G047513	GRMZM2G498656	GRMZM2G327595	GRMZM2G304575	GRMZM2G070723	GRMZM2G029922
AC207265.3_FG002	GRMZM2G440543	GRMZM2G168679	GRMZM2G327686	GRMZM2G334181	GRMZM2G011373	GRMZM2G076329
AC207309.3_FG007	GRMZM2G139852	GRMZM2G479045	GRMZM2G003331	GRMZM2G100484	GRMZM2G040968	GRMZM2G012413
AC207342.3_FG007	GRMZM2G103873	GRMZM2G046474	GRMZM2G002280	GRMZM2G067156	GRMZM2G021846	GRMZM2G057841
AC207342.3_FG008	GRMZM2G159632	GRMZM2G060114	GRMZM5G855808	GRMZM5G805485	GRMZM2G044684	GRMZM2G055435
AC207347.3_FG005	GRMZM2G042171	GRMZM2G137864	GRMZM2G171818	GRMZM2G044481	GRMZM2G433025	GRMZM2G024005
AC207427.3_FG005	GRMZM2G003506	GRMZM5G881349	GRMZM2G124802	GRMZM2G152417	GRMZM2G349062	GRMZM5G898314
AC207533.2_FG002	GRMZM2G331652	GRMZM2G146292	GRMZM2G152888	GRMZM2G075978	GRMZM2G012342	GRMZM2G104231
AC207628.4_FG003	GRMZM2G331638	GRMZM2G148194	GRMZM2G172297	GRMZM2G089698	GRMZM2G169699	GRMZM5G832491
AC207628.4_FG005	GRMZM2G071374	GRMZM2G125004	GRMZM2G114948	GRMZM2G074517	GRMZM2G455085	GRMZM2G321839
AC207628.4_FG009	GRMZM2G071292	GRMZM2G031143	GRMZM2G416518	GRMZM2G140342	GRMZM2G072744	GRMZM2G028813
AC207628.4_FG010	GRMZM2G032423	GRMZM2G056467	GRMZM2G105510	GRMZM2G302604	GRMZM2G089696	GRMZM2G106732
AC207628.4_FG011	GRMZM2G023364	GRMZM2G020231	GRMZM2G175082	GRMZM2G170281	GRMZM2G036829	GRMZM2G158884
AC207652.3_FG001	GRMZM2G376074	GRMZM2G044049	GRMZM2G152290	GRMZM2G370915	GRMZM2G009232	GRMZM2G139029
AC207656.3_FG002	GRMZM2G155242	GRMZM2G068715	GRMZM2G152287	GRMZM2G178839	GRMZM2G111216	GRMZM2G129987
AC207722.2_FG009	GRMZM2G070716	GRMZM2G125460	GRMZM2G152258	GRMZM2G108149	GRMZM2G003157	GRMZM2G172956
AC207728.2_FG003	GRMZM2G069765	GRMZM2G159166	GRMZM2G158872	GRMZM2G025387	GRMZM2G131708	GRMZM2G107003
AC207733.3_FG001	GRMZM2G523621	GRMZM2G137713	GRMZM2G149935	GRMZM2G028955	GRMZM2G001457	GRMZM2G361615
AC207755.3_FG005	GRMZM2G107774	GRMZM2G030148	GRMZM2G444560	GRMZM2G151169	GRMZM2G152777	GRMZM2G437859
AC207756.3_FG001	GRMZM2G107805	GRMZM2G318296	GRMZM2G135002	GRMZM2G355773	GRMZM2G136344	GRMZM2G001645
AC207890.3_FG002	GRMZM2G107815	GRMZM2G151975	GRMZM2G082964	GRMZM2G171080	GRMZM2G347956	GRMZM2G169648
AC208023.3_FG001	GRMZM2G107854	GRMZM2G129232	GRMZM2G355752	GRMZM5G899300	GRMZM2G151993	GRMZM2G030465
AC208110.2_FG001	GRMZM2G107872	GRMZM2G025783	GRMZM2G037614	GRMZM5G806771	GRMZM2G093643	GRMZM2G111451
AC208110.2_FG006	GRMZM5G890241	GRMZM2G124809	AC199068.2_FG017	GRMZM2G066290	GRMZM2G076631	GRMZM5G819523
AC208110.2_FG007	GRMZM2G091563	GRMZM2G116634	GRMZM2G452121	GRMZM2G030523	GRMZM2G028302	GRMZM2G361501
AC208113.3_FG005	GRMZM2G091543	GRMZM5G885061	GRMZM5G860761	GRMZM2G114675	GRMZM2G060079	GRMZM2G025175
AC208113.3_FG009	GRMZM2G091511	GRMZM2G107945	GRMZM2G047509	GRMZM2G065585	GRMZM2G097674	GRMZM2G106028
AC208201.3_FG001	GRMZM2G130987	GRMZM5G838671	GRMZM2G091047	GRMZM5G860498	GRMZM2G095598	GRMZM2G086949
AC208201.3_FG002	GRMZM2G103079	GRMZM2G448692	GRMZM2G087804	GRMZM2G136513	GRMZM2G064386	GRMZM2G108712
AC208201.3_FG003	GRMZM2G395121	GRMZM2G135314	GRMZM2G475263	GRMZM2G114140	GRMZM2G104608	GRMZM2G476322
AC208204.3_FG006	GRMZM2G094444	GRMZM2G345622	GRMZM2G123558	GRMZM2G021069	GRMZM2G051059	GRMZM5G809078
AC208212.3_FG001	GRMZM2G069458	GRMZM2G053384	GRMZM2G412073	GRMZM2G042008	GRMZM2G013478	GRMZM2G070639
AC208221.3_FG002	GRMZM2G009638	GRMZM2G458122	GRMZM2G305048	GRMZM2G382569	GRMZM2G025648	GRMZM2G088014
AC208327.4_FG002	GRMZM2G079823	GRMZM2G158175	GRMZM2G093278	GRMZM2G118917	GRMZM2G154508	GRMZM2G104258
AC208327.4_FG003	GRMZM2G098714	GRMZM2G135087	AC155622.2_FG001	GRMZM2G024811	GRMZM2G324390	GRMZM2G131266
AC208327.4_FG006	GRMZM2G098667	GRMZM2G015285	GRMZM2G133121	GRMZM2G175140	GRMZM2G095333	GRMZM2G039855
AC208337.2_FG003	GRMZM2G472693	GRMZM2G144843	GRMZM2G470914	GRMZM2G153536	GRMZM2G127139	GRMZM2G073003
AC208341.4_FG005	GRMZM2G173067	GRMZM2G082931	GRMZM2G015267	GRMZM2G127418	GRMZM2G139803	GRMZM2G034828
AC208341.4_FG006	GRMZM2G099628	GRMZM2G170896	GRMZM2G176506	GRMZM2G027835	GRMZM2G169005	GRMZM2G143253
AC208341.4_FG008	GRMZM2G165622	GRMZM2G362718	GRMZM2G353444	GRMZM2G450055	GRMZM5G803874	GRMZM2G067298
AC208346.3_FG004	GRMZM2G128744	GRMZM2G020805	GRMZM2G151444	GRMZM2G005980	GRMZM2G081144	GRMZM2G091069
AC208348.3_FG012	GRMZM2G128665	GRMZM2G438456	GRMZM2G088290	GRMZM2G067402	GRMZM2G087041	GRMZM2G177445
AC208358.3_FG005	GRMZM2G163043	GRMZM5G856071	GRMZM2G305900	GRMZM2G394203	GRMZM2G092793	GRMZM2G146449
AC208406.3_FG004	GRMZM2G163116	GRMZM2G173882	GRMZM2G115574	GRMZM2G120740	GRMZM2G149580	GRMZM2G356935
AC208423.3_FG002	GRMZM2G163129	GRMZM2G016236	GRMZM2G100349	GRMZM2G001850	GRMZM2G149576	GRMZM2G451746
AC208436.3_FG007	GRMZM2G163154	GRMZM2G309063	GRMZM2G028774	GRMZM2G129083	GRMZM2G057820	GRMZM2G423886
AC208440.3_FG003	AC208897.3_FG003	GRMZM2G701269	GRMZM2G024551	GRMZM2G153227	GRMZM2G094978	GRMZM2G408294
AC208571.4_FG001	AC208897.3_FG004	GRMZM2G083474	GRMZM2G054559	GRMZM2G323888	GRMZM2G026024	GRMZM2G152408
AC208724.3_FG001	GRMZM5G879116	GRMZM2G470305	GRMZM2G150941	GRMZM2G021624	GRMZM2G080450	GRMZM2G014043
AC208860.3_FG002	GRMZM5G891739	GRMZM2G170035	GRMZM2G066345	GRMZM2G165631	GRMZM2G064663	GRMZM2G029314
AC208892.3_FG005	GRMZM2G157580	GRMZM2G170013	GRMZM2G023952	GRMZM2G026470	GRMZM2G046587	GRMZM2G326328
AC208897.3_FG003	GRMZM2G407287	AC233853.1_FG002	GRMZM5G831408	GRMZM2G021427	GRMZM2G147819	GRMZM2G032602
AC208897.3_FG004	AC197545.3_FG002	GRMZM2G055089	GRMZM2G146740	GRMZM2G132212	GRMZM2G106164	AC188838.3_FG005
AC209050.3_FG003	GRMZM2G164965	GRMZM2G077197	GRMZM2G026783	AC233865.1_FG001	GRMZM2G068963	GRMZM5G857379
AC209177.3_FG001	GRMZM2G164974	GRMZM2G413857	GRMZM2G177242	GRMZM2G437912	GRMZM2G122843	GRMZM2G487328
AC209206.3_FG004	GRMZM2G111324	GRMZM2G132116	AC190933.3_FG004	GRMZM2G162508	GRMZM2G098545	GRMZM2G159953
AC209206.3_FG011	GRMZM2G411653	GRMZM2G371176	GRMZM2G151087	GRMZM2G124799	GRMZM2G113332	GRMZM2G098714
AC209206.3_FG014	GRMZM2G040121	GRMZM2G165769	GRMZM2G020772	GRMZM2G160430	GRMZM2G076950	GRMZM2G448701
AC209208.3_FG001	GRMZM2G342685	GRMZM5G871126	GRMZM2G451939	GRMZM2G004590	GRMZM2G070315	GRMZM2G009413
AC209208.3_FG002	GRMZM2G040561	GRMZM2G110212	GRMZM2G159807	GRMZM2G043584	GRMZM2G067575	GRMZM2G001160
AC209208.3_FG005	GRMZM2G050514	GRMZM2G120296	GRMZM2G320521	GRMZM2G047456	GRMZM5G870219	GRMZM6G177089
AC209242.3_FG003	GRMZM2G128613	GRMZM5G820912	GRMZM2G169121	GRMZM2G137321	GRMZM2G114137	GRMZM2G007057
AC209257.4_FG003	GRMZM2G024435	GRMZM2G113626	GRMZM2G413897	GRMZM2G099239	GRMZM2G173669	GRMZM2G041310
AC209257.4_FG008	GRMZM2G140991	GRMZM2G037505	GRMZM2G049767	GRMZM2G046782	GRMZM2G123204	GRMZM2G081644
AC209364.3_FG009	GRMZM2G140549	GRMZM2G102664	GRMZM2G309897	AC234160.1_FG003	GRMZM2G112728	AC214771.3_FG003
AC209374.4_FG002	GRMZM2G099797	GRMZM2G379929	GRMZM2G007615	GRMZM2G457415	GRMZM2G305007	GRMZM2G097032
AC209377.3_FG003	GRMZM2G099860	GRMZM2G463574	GRMZM2G041352	GRMZM2G121333	GRMZM2G063244	GRMZM2G054522
AC209460.3_FG002	GRMZM2G118485	GRMZM2G044697	GRMZM2G476699	GRMZM2G009895	GRMZM2G087032	GRMZM2G106133
AC209626.2_FG013	GRMZM2G025123	GRMZM2G013790	GRMZM2G026643	GRMZM2G146173	GRMZM2G003096	GRMZM2G180246
AC209636.2_FG003	GRMZM2G344388	GRMZM2G107211	GRMZM2G426917	GRMZM2G129987	GRMZM6G630632	GRMZM2G034645
AC209664.3_FG002	GRMZM2G040828	GRMZM2G390236	AC183315.4_FG006	GRMZM5G804783	AC217975.3_FG001	GRMZM5G800598
AC209705.3_FG004	GRMZM2G103579	GRMZM2G130864	GRMZM2G375249	GRMZM2G495626	GRMZM2G054387	GRMZM2G005715
AC209718.1_FG009	GRMZM2G433579	GRMZM2G425751	GRMZM2G076029	GRMZM6G781015	GRMZM5G855347	GRMZM2G134064
AC209784.3_FG007	GRMZM2G002178	GRMZM2G303661	GRMZM2G375197	GRMZM2G447617	GRMZM2G004583	GRMZM2G152921
AC209784.3_FG011	GRMZM2G469304	GRMZM2G402977	GRMZM2G166524	GRMZM2G092474	GRMZM2G040878	GRMZM5G880361
AC209819.3_FG005	GRMZM2G153611	GRMZM2G172956	GRMZM2G053319	GRMZM2G068952	GRMZM2G110258	GRMZM2G312877
AC209819.3_FG006	GRMZM2G480698	GRMZM2G069009	GRMZM2G083176	GRMZM2G009030	GRMZM2G005433	GRMZM2G318296
AC209819.3_FG009	GRMZM2G161780	GRMZM2G145772	GRMZM2G339866	GRMZM2G071871	GRMZM2G087254	GRMZM2G038893
AC209819.3_FG012	GRMZM2G476914	GRMZM2G067511	GRMZM2G134149	GRMZM2G087712	GRMZM2G122584	GRMZM2G068789
AC209835.4_FG004	GRMZM2G180458	GRMZM2G368388	GRMZM2G316967	GRMZM2G092284	GRMZM5G878070	GRMZM2G000431
AC209845.4_FG010	GRMZM2G180452	GRMZM2G089959	GRMZM2G372077	GRMZM2G359018	GRMZM5G809292	GRMZM2G176270
AC209858.4_FG002	GRMZM2G012126	GRMZM2G133028	GRMZM2G161658	GRMZM2G154870	GRMZM2G074546	GRMZM2G123900
AC209858.4_FG003	GRMZM2G091456	GRMZM2G083239	GRMZM2G089982	GRMZM2G110626	GRMZM2G430807	GRMZM2G057486
AC209858.4_FG004	GRMZM2G153536	GRMZM2G074742	GRMZM2G013378	GRMZM2G099467	GRMZM2G024607	GRMZM2G169642
AC209877.3_FG002	GRMZM2G122543	GRMZM2G426553	GRMZM2G029219	GRMZM5G850455	GRMZM2G050845	GRMZM5G817395
AC209884.3_FG007	GRMZM2G088843	GRMZM2G130605	GRMZM2G111731	GRMZM2G155375	GRMZM2G025659	AY530952.1_FG001
AC209898.2_FG004	GRMZM2G317317	GRMZM2G420055	GRMZM2G089743	GRMZM5G866082	GRMZM2G179941	GRMZM2G160466
AC209987.4_FG002	GRMZM2G043584	GRMZM2G051153	GRMZM2G305264	GRMZM2G368886	GRMZM2G149636	GRMZM2G461278
AC209987.4_FG010	GRMZM2G043470	AC220972.3_FG001	GRMZM5G865115	GRMZM2G052178	GRMZM2G152548	GRMZM2G141922
AC210003.2_FG004	GRMZM2G364145	GRMZM2G331811	GRMZM2G435393	GRMZM2G169648	GRMZM5G848696	GRMZM2G076896
AC210003.2_FG015	GRMZM2G065635	GRMZM2G156333	GRMZM2G123407	GRMZM5G821551	GRMZM2G396114	GRMZM2G106056
AC210013.4_FG002	GRMZM2G554644	GRMZM2G386281	GRMZM2G396767	GRMZM2G136838	GRMZM2G097109	GRMZM2G075978
AC210013.4_FG003	GRMZM2G133573	GRMZM6G738201	GRMZM2G017520	GRMZM2G180021	GRMZM2G462613	GRMZM2G172158
AC210013.4_FG005	GRMZM2G012758	GRMZM2G061655	GRMZM2G066870	GRMZM2G142919	GRMZM2G058595	GRMZM2G148074
AC210013.4_FG006	GRMZM2G311165	GRMZM2G038053	GRMZM2G363893	GRMZM2G170692	GRMZM2G169405	GRMZM2G142057
AC210013.4_FG008	GRMZM2G012501	GRMZM2G119523	GRMZM2G051256	GRMZM2G447984	GRMZM2G158024	GRMZM2G116079
AC210013.4_FG009	GRMZM2G072292	GRMZM2G062613	GRMZM2G169382	GRMZM2G141376	GRMZM2G536644	GRMZM2G069218
AC210013.4_FG011	GRMZM2G072041	GRMZM2G377079	GRMZM2G151653	GRMZM2G374088	GRMZM2G153444	GRMZM2G087196
AC210013.4_FG012	GRMZM2G072088	GRMZM2G047042	GRMZM5G818655	GRMZM2G021219	GRMZM2G074103	GRMZM2G074818
AC210013.4_FG013	GRMZM2G149038	GRMZM2G029267	GRMZM2G164134	GRMZM2G079583	GRMZM2G089812	GRMZM2G138886
AC210013.4_FG014	GRMZM2G116292	AC198518.3_FG002	GRMZM2G034855	GRMZM2G003409	GRMZM2G436001	GRMZM2G127431
AC210013.4_FG016	GRMZM2G096877	GRMZM5G877336	GRMZM2G052616	GRMZM2G006452	GRMZM2G163809	GRMZM2G031326
AC210013.4_FG018	GRMZM2G079889	GRMZM2G028665	GRMZM2G037209	GRMZM2G156785	GRMZM2G014558	GRMZM2G372200
AC210013.4_FG019	GRMZM2G167138	GRMZM2G167794	GRMZM2G444029	GRMZM2G036019	GRMZM2G037778	GRMZM2G099074
AC210023.3_FG014	GRMZM2G147603	GRMZM2G162988	GRMZM5G885285	GRMZM2G123887	GRMZM2G089308	GRMZM5G815323
AC210023.3_FG015	GRMZM2G061096	GRMZM2G114850	GRMZM2G095039	GRMZM2G002830	GRMZM2G138190	GRMZM2G339151
AC210046.4_FG002	GRMZM2G060952	GRMZM2G046088	GRMZM2G096008	GRMZM2G167637	GRMZM2G022625	GRMZM2G451007
AC210168.4_FG003	GRMZM2G465595	GRMZM2G114617	GRMZM2G086835	GRMZM2G048557	GRMZM2G108480	GRMZM2G144415
AC210169.3_FG002	GRMZM2G100714	GRMZM2G084762	GRMZM2G099206	GRMZM2G093276	GRMZM2G004880	GRMZM2G400718
AC210173.4_FG002	GRMZM2G100629	GRMZM2G163507	GRMZM5G816042	GRMZM2G069405	GRMZM5G874903	GRMZM2G700757
AC210173.4_FG005	GRMZM2G152360	GRMZM2G101020	GRMZM2G156533	GRMZM2G073003	GRMZM2G170008	GRMZM2G176047
AC210193.4_FG002	GRMZM2G152447	GRMZM2G115812	GRMZM2G395549	GRMZM2G081037	GRMZM2G027640	GRMZM2G122198
AC210199.4_FG003	GRMZM2G152477	GRMZM2G146018	GRMZM2G116574	GRMZM2G145461	GRMZM2G026833	GRMZM2G067511
AC210204.3_FG002	GRMZM2G152549	GRMZM2G102174	GRMZM2G701688	GRMZM2G094510	GRMZM2G059392	GRMZM2G158281
AC210303.3_FG001	GRMZM2G152663	GRMZM5G821639	GRMZM2G076499	GRMZM2G148925	GRMZM5G807267	GRMZM2G064613
AC210314.3_FG006	GRMZM2G157197	GRMZM2G139462	GRMZM2G082203	GRMZM2G063517	GRMZM2G023906	GRMZM2G073114
AC210517.3_FG003	GRMZM2G157177	GRMZM5G813403	GRMZM2G160902	GRMZM2G125455	GRMZM2G068271	GRMZM2G121700
AC210595.3_FG004	GRMZM2G157157	GRMZM2G310069	GRMZM2G447657	GRMZM2G075780	GRMZM2G065374	GRMZM2G061718
AC210596.3_FG003	GRMZM2G055052	GRMZM2G106945	GRMZM2G155998	GRMZM6G741620	GRMZM2G111475	GRMZM2G052476
AC210598.3_FG003	GRMZM2G099528	GRMZM2G530589	GRMZM2G175761	GRMZM2G428168	GRMZM2G097434	GRMZM2G015886
AC210669.3_FG001	GRMZM5G884325	GRMZM5G822970	GRMZM2G005419	GRMZM2G155593	GRMZM2G012119	GRMZM2G000608
AC210816.3_FG006	GRMZM2G085427	GRMZM2G155334	GRMZM2G349187	GRMZM2G015955	GRMZM2G030628	GRMZM2G056467
AC210848.3_FG004	GRMZM2G104255	GRMZM2G473152	GRMZM2G025528	GRMZM2G054765	GRMZM2G124644	GRMZM2G162988
AC210961.3_FG005	GRMZM5G868062	GRMZM2G169884	GRMZM2G082943	GRMZM2G374971	GRMZM2G154664	GRMZM2G126010
AC211164.5_FG003	GRMZM5G849530	GRMZM2G121123	GRMZM2G076946	GRMZM2G166082	GRMZM2G035820	GRMZM2G042754
AC211164.5_FG004	GRMZM5G818431	GRMZM2G064107	GRMZM2G344339	GRMZM2G445169	GRMZM2G019807	GRMZM2G026560
AC211175.3_FG005	AC155390.2_FG002	GRMZM2G171622	GRMZM2G059393	GRMZM2G126062	GRMZM2G087079	GRMZM2G129860
AC211190.4_FG004	GRMZM2G360234	GRMZM2G145374	GRMZM2G016561	GRMZM2G115451	GRMZM2G143469	GRMZM2G136838
AC211261.3_FG017	GRMZM2G147942	GRMZM5G846152	GRMZM2G174274	GRMZM2G030284	GRMZM2G050570	GRMZM2G094586
AC211276.4_FG008	GRMZM2G077942	GRMZM2G401050	GRMZM2G171478	GRMZM2G162467	GRMZM5G815808	GRMZM2G016836
AC211349.4_FG001	GRMZM2G165926	GRMZM2G176542	GRMZM2G479112	GRMZM2G085932	GRMZM2G079782	GRMZM2G127656
AC211357.4_FG004	GRMZM2G108138	GRMZM2G137174	GRMZM2G037422	GRMZM2G178807	GRMZM2G080937	GRMZM2G147857
AC211390.3_FG001	GRMZM2G108032	GRMZM2G392710	GRMZM2G375956	AC198353.5_FG001	GRMZM2G136306	GRMZM2G105822
AC211394.4_FG004	GRMZM2G346861	GRMZM2G081077	GRMZM2G132509	GRMZM2G134382	GRMZM2G038301	GRMZM2G470671
AC211401.4_FG003	GRMZM2G159110	GRMZM2G105266	GRMZM2G025870	GRMZM2G153208	GRMZM2G017110	GRMZM2G093217
AC211467.4_FG002	GRMZM2G149481	GRMZM2G011479	GRMZM2G146246	GRMZM2G153887	GRMZM2G060156	GRMZM2G361659
AC211471.3_FG002	GRMZM2G448368	GRMZM2G110398	GRMZM2G161295	GRMZM5G898290	GRMZM2G158131	GRMZM2G365957
AC211474.3_FG006	GRMZM2G172537	GRMZM2G138176	GRMZM2G300862	GRMZM2G062524	GRMZM2G348125	GRMZM2G450055
AC211588.3_FG002	GRMZM2G165944	GRMZM2G332258	GRMZM2G031528	GRMZM2G162333	GRMZM2G145895	GRMZM2G410033
AC211651.4_FG001	GRMZM2G110023	GRMZM2G452630	GRMZM5G898668	GRMZM2G114113	GRMZM2G032282	GRMZM2G358830
AC211652.4_FG001	GRMZM2G110004	GRMZM2G081519	GRMZM2G056702	GRMZM2G416632	GRMZM5G823826	AC205703.4_FG001
AC211652.4_FG002	GRMZM2G035552	GRMZM2G047851	GRMZM2G085420	GRMZM2G135165	GRMZM2G150190	GRMZM2G142620
AC211707.4_FG003	GRMZM2G035461	GRMZM5G832491	GRMZM2G103812	GRMZM2G326328	GRMZM2G155753	GRMZM2G144097
AC211737.3_FG012	GRMZM2G321033	GRMZM2G085577	GRMZM2G146697	GRMZM2G113056	AC217499.3_FG003	GRMZM2G009265
AC211892.4_FG002	GRMZM2G019689	GRMZM2G449033	GRMZM2G180406	GRMZM2G052266	GRMZM2G122139	GRMZM2G354696
AC212023.4_FG004	GRMZM2G170532	GRMZM2G026649	GRMZM2G413711	GRMZM2G160614	GRMZM2G701207	GRMZM2G040945
AC212035.3_FG008	GRMZM2G170382	GRMZM2G082260	AC234165.1_FG002	GRMZM5G874163	GRMZM2G016236	GRMZM2G034024
AC212068.4_FG005	GRMZM2G170336	GRMZM2G463415	GRMZM2G366142	GRMZM2G095534	GRMZM2G007441	GRMZM2G172945
AC212112.4_FG002	GRMZM2G102483	GRMZM2G123977	GRMZM2G177220	GRMZM2G117706	GRMZM2G057374	GRMZM2G094241
AC212186.3_FG011	GRMZM2G102347	GRMZM2G105283	GRMZM2G045433	GRMZM2G063917	GRMZM2G078756	GRMZM2G310674
AC212219.3_FG005	GRMZM2G472473	GRMZM2G399218	GRMZM2G038309	GRMZM2G041765	GRMZM2G158228	GRMZM2G086946
AC212231.3_FG003	GRMZM2G058910	GRMZM2G350410	AC196637.2_FG002	GRMZM5G824920	GRMZM2G051276	GRMZM2G070255
AC212323.4_FG007	GRMZM2G058870	GRMZM2G021881	GRMZM2G376085	GRMZM2G363813	GRMZM2G061442	GRMZM6G929553
AC212353.4_FG004	GRMZM2G355450	GRMZM2G010447	GRMZM2G110153	GRMZM2G093736	GRMZM2G167428	GRMZM2G110000
AC212565.3_FG001	GRMZM2G087275	GRMZM2G456114	GRMZM2G039365	GRMZM2G044128	GRMZM2G025322	GRMZM2G087479
AC212570.3_FG006	GRMZM2G019260	GRMZM2G035820	GRMZM2G135743	GRMZM2G013639	AC217050.4_FG007	GRMZM2G461159
AC212576.4_FG001	GRMZM2G019567	GRMZM2G047021	GRMZM2G129361	GRMZM2G111782	GRMZM2G166877	GRMZM2G099434
AC212684.3_FG012	GRMZM2G138103	GRMZM2G386261	GRMZM2G019266	GRMZM2G109056	GRMZM2G701201	GRMZM2G102944
AC212720.3_FG006	GRMZM2G377647	GRMZM2G173654	GRMZM2G120262	GRMZM2G022645	GRMZM2G117558	GRMZM2G115825
AC212728.3_FG001	GRMZM2G174236	GRMZM2G096920	GRMZM2G081652	GRMZM2G026065	GRMZM2G457699	GRMZM2G374088
AC212754.3_FG004	GRMZM2G030223	GRMZM5G898597	GRMZM2G074262	GRMZM2G144146	GRMZM2G025531	GRMZM2G056075
AC212827.3_FG005	GRMZM2G030422	GRMZM2G162305	GRMZM2G127117	GRMZM2G008106	GRMZM2G099340	GRMZM2G304926
AC212835.3_FG001	GRMZM2G164562	GRMZM2G127665	GRMZM2G127949	GRMZM2G381395	GRMZM2G075074	GRMZM2G144701
AC212835.3_FG002	GRMZM5G860152	GRMZM2G309660	GRMZM5G842071	GRMZM2G037452	GRMZM2G319109	GRMZM2G080588
AC212835.3_FG004	GRMZM2G127123	GRMZM2G069694	GRMZM2G043605	GRMZM2G008327	GRMZM2G055135	GRMZM2G100732
AC212835.3_FG007	GRMZM2G001663	GRMZM2G010804	GRMZM2G065423	GRMZM2G011631	GRMZM2G097457	GRMZM2G130351
AC212835.3_FG008	GRMZM2G001696	GRMZM2G010936	GRMZM2G119273	GRMZM2G158281	GRMZM2G032721	AC204292.4_FG002
AC212859.3_FG007	GRMZM2G001814	GRMZM2G358830	GRMZM2G054807	GRMZM2G141288	GRMZM2G401664	GRMZM2G099231
AC212859.3_FG008	GRMZM5G872118	GRMZM2G042099	GRMZM2G074908	GRMZM2G383623	GRMZM2G307368	GRMZM2G148783
AC213050.3_FG001	AC214040.3_FG009	GRMZM2G176699	GRMZM2G013463	GRMZM2G455642	GRMZM2G050108	GRMZM2G152011
AC213050.3_FG002	GRMZM2G338702	GRMZM2G159105	AC214448.3_FG007	GRMZM2G349651	GRMZM5G813886	GRMZM2G115245
AC213099.3_FG001	GRMZM2G360429	GRMZM2G005082	GRMZM2G062218	GRMZM2G136508	GRMZM5G828630	GRMZM2G083475
AC213099.3_FG002	GRMZM2G060138	GRMZM2G330229	GRMZM2G426953	GRMZM2G021885	GRMZM2G048121	GRMZM2G124809
AC213432.2_FG004	GRMZM2G063733	GRMZM2G059801	GRMZM2G155954	GRMZM2G014750	GRMZM2G086464	GRMZM2G091543
AC213463.3_FG002	GRMZM2G352678	GRMZM2G014770	GRMZM2G033630	GRMZM2G125424	GRMZM5G878823	GRMZM2G379577
AC213463.3_FG004	GRMZM2G372398	GRMZM5G839411	GRMZM2G702036	GRMZM2G079143	GRMZM2G054896	GRMZM2G369260
AC213463.3_FG007	GRMZM5G884432	GRMZM2G330298	GRMZM2G339122	GRMZM2G161472	GRMZM2G027219	GRMZM2G025885
AC213463.3_FG009	GRMZM5G840610	GRMZM5G837754	GRMZM2G059562	GRMZM2G154828	GRMZM2G002754	GRMZM2G177885
AC213521.3_FG005	GRMZM2G072376	GRMZM5G829563	GRMZM2G098078	GRMZM2G169240	GRMZM2G031169	GRMZM2G066067
AC213600.3_FG002	GRMZM2G072342	GRMZM2G427067	GRMZM2G050089	GRMZM2G082384	GRMZM2G058472	GRMZM2G046888
AC213612.3_FG001	GRMZM2G105362	GRMZM6G995474	GRMZM2G021589	GRMZM2G003852	GRMZM2G432390	GRMZM2G006727
AC213612.3_FG002	GRMZM2G703555	GRMZM5G816356	GRMZM2G312201	GRMZM2G092107	GRMZM2G021706	GRMZM2G018487
AC213621.5_FG004	GRMZM5G883632	GRMZM2G152774	GRMZM2G071790	GRMZM2G149108	GRMZM5G841101	GRMZM2G170591
AC213654.3_FG001	GRMZM2G408305	GRMZM2G033576	GRMZM2G130558	GRMZM2G429982	GRMZM2G382106	GRMZM2G110212
AC213654.3_FG003	GRMZM2G073591	GRMZM2G117851	AC213654.3_FG005	GRMZM2G003506	GRMZM2G128012	GRMZM2G174610
AC213654.3_FG005	GRMZM2G143655	GRMZM5G814314	GRMZM2G047384	GRMZM2G178005	GRMZM2G169516	GRMZM2G456114
AC213769.3_FG001	GRMZM2G066120	GRMZM2G118369	GRMZM2G105224	GRMZM2G071518	GRMZM2G080816	GRMZM2G087955
AC213884.3_FG001	GRMZM2G048703	GRMZM2G058655	GRMZM2G322728	GRMZM2G444560	GRMZM2G106931	GRMZM2G045117
AC213884.3_FG002	GRMZM2G014419	GRMZM5G842494	GRMZM2G054905	GRMZM2G103668	GRMZM2G076771	GRMZM2G154743
AC213896.2_FG005	GRMZM2G015281	GRMZM2G130358	GRMZM5G877838	GRMZM2G176217	GRMZM5G837869	GRMZM2G036619
AC214040.3_FG009	GRMZM2G118208	GRMZM2G073460	GRMZM2G040881	GRMZM2G110726	GRMZM2G058948	GRMZM2G162481
AC214119.3_FG009	GRMZM2G100620	GRMZM2G114399	GRMZM2G162768	GRMZM2G102318	GRMZM6G508461	GRMZM2G407825
AC214266.3_FG002	GRMZM2G151582	GRMZM2G306357	GRMZM2G035790	GRMZM6G799230	GRMZM2G311919	GRMZM2G049695
AC214350.3_FG007	GRMZM2G151576	GRMZM2G087628	GRMZM2G027976	GRMZM5G855776	GRMZM6G238741	GRMZM2G131554
AC214358.3_FG001	GRMZM2G151564	GRMZM2G019807	AC210193.4_FG002	GRMZM2G106690	GRMZM2G373124	AC196278.2_FG004
AC214360.3_FG001	GRMZM2G151521	GRMZM2G019874	GRMZM2G055898	GRMZM2G045883	GRMZM2G038494	GRMZM2G480480
AC214448.3_FG007	GRMZM2G161452	GRMZM2G097706	GRMZM2G026746	GRMZM2G025059	GRMZM2G092497	GRMZM2G496770
AC214507.3_FG001	GRMZM2G161337	GRMZM2G072028	GRMZM2G140455	GRMZM2G361256	GRMZM2G373420	GRMZM2G148176
AC214534.3_FG010	GRMZM2G093305	GRMZM2G157616	GRMZM5G886177	GRMZM2G070708	GRMZM2G443888	GRMZM2G434514
AC214602.3_FG012	GRMZM2G093217	GRMZM2G143139	GRMZM2G079897	GRMZM2G141517	GRMZM2G504401	GRMZM5G820912
AC214635.3_FG002	GRMZM2G049190	GRMZM2G078995	GRMZM2G025860	GRMZM2G137435	GRMZM2G164649	GRMZM2G128938
AC214635.3_FG006	GRMZM2G049041	GRMZM2G422205	GRMZM2G150450	GRMZM2G436981	GRMZM2G162451	GRMZM2G133952
AC214640.3_FG003	GRMZM2G540403	GRMZM2G303999	GRMZM2G069229	GRMZM2G069174	GRMZM2G108514	GRMZM2G065665
AC214648.3_FG001	GRMZM2G079112	GRMZM2G369931	GRMZM2G008726	GRMZM2G121262	GRMZM2G379002	GRMZM2G398848
AC214648.3_FG003	GRMZM2G012319	GRMZM2G369839	GRMZM2G126853	GRMZM2G150256	GRMZM2G436199	GRMZM2G149335
AC214753.2_FG002	GRMZM2G012566	GRMZM2G071113	GRMZM2G019437	AC210173.4_FG005	GRMZM2G086242	GRMZM2G169973
AC214771.3_FG003	GRMZM2G128444	GRMZM2G070890	GRMZM2G054663	GRMZM2G032878	GRMZM2G418752	GRMZM2G111760
AC214817.3_FG004	GRMZM2G128206	GRMZM2G010664	GRMZM2G423202	GRMZM2G033828	GRMZM2G060886	GRMZM2G069444
AC214817.3_FG007	GRMZM2G426271	GRMZM2G084802	GRMZM5G866432	GRMZM2G465226	GRMZM2G109431	GRMZM2G060210
AC215198.3_FG002	GRMZM2G481529	GRMZM2G053726	GRMZM2G164674	GRMZM2G031326	GRMZM2G543629	GRMZM5G877336
AC215201.3_FG003	AC208204.3_FG006	GRMZM2G014836	GRMZM2G076064	GRMZM2G011491	GRMZM2G392513	GRMZM2G359217
AC215201.3_FG005	GRMZM2G046679	GRMZM2G181081	GRMZM2G142207	GRMZM2G036262	GRMZM2G040145	GRMZM2G030768
AC215201.3_FG008	GRMZM2G046382	GRMZM2G439799	GRMZM2G022931	GRMZM2G461447	GRMZM2G108103	GRMZM2G325783
AC215244.3_FG002	GRMZM2G046274	GRMZM2G139840	GRMZM2G122335	GRMZM2G386608	GRMZM2G133698	GRMZM2G042008
AC215260.3_FG001	GRMZM5G886952	GRMZM2G044004	GRMZM2G031400	GRMZM2G333916	GRMZM2G447785	GRMZM2G700969
AC215260.3_FG003	GRMZM2G007055	GRMZM2G043843	GRMZM2G070360	GRMZM2G173067	GRMZM2G172506	GRMZM2G071599
AC215260.3_FG004	GRMZM2G306806	GRMZM2G136069	GRMZM2G305439	GRMZM2G094304	GRMZM2G438524	GRMZM2G153924
AC215309.3_FG001	GRMZM2G160198	GRMZM2G058394	GRMZM2G047255	GRMZM2G041876	GRMZM2G149383	GRMZM2G149093
AC215690.3_FG002	GRMZM2G160237	GRMZM2G308369	GRMZM2G370193	GRMZM5G874955	GRMZM2G118462	GRMZM2G125345
AC215723.3_FG001	GRMZM2G160324	GRMZM2G178046	GRMZM2G067583	GRMZM2G098828	GRMZM2G069773	GRMZM2G017643
AC216010.3_FG001	GRMZM2G160428	GRMZM2G448213	GRMZM2G088436	GRMZM2G098622	GRMZM2G019958	GRMZM2G064759
AC216067.3_FG002	GRMZM2G160452	GRMZM2G444222	GRMZM2G099382	GRMZM2G061280	GRMZM2G073223	GRMZM2G092947
AC216229.3_FG002	GRMZM2G160506	GRMZM2G001116	GRMZM2G316635	GRMZM5G817395	GRMZM2G123652	GRMZM2G100286
AC216247.3_FG005	GRMZM2G141799	GRMZM2G106356	GRMZM2G105604	GRMZM2G446515	GRMZM2G094990	GRMZM2G031588
AC216264.3_FG001	GRMZM2G061202	GRMZM2G139828	GRMZM2G014395	GRMZM2G177165	GRMZM2G163193	GRMZM2G005980
AC216731.3_FG001	GRMZM2G057646	GRMZM2G063756	GRMZM2G022440	GRMZM2G107737	GRMZM2G128665	GRMZM2G031477
AC216870.3_FG005	GRMZM2G001918	GRMZM2G370999	GRMZM2G061695	GRMZM2G342246	GRMZM2G052546	GRMZM5G832409
AC216871.3_FG004	GRMZM5G804658	GRMZM2G098047	GRMZM2G142913	GRMZM2G022041	GRMZM2G091811	GRMZM2G163043
AC216886.3_FG002	GRMZM5G828820	GRMZM2G011364	GRMZM2G052088	AC149829.2_FG003	GRMZM2G032430	GRMZM5G836567
AC217050.4_FG001	GRMZM2G026911	AC218998.2_FG001	GRMZM2G087769	GRMZM2G057086	AC196059.3_FG003	GRMZM2G094850
AC217050.4_FG004	GRMZM2G337425	GRMZM2G095924	GRMZM2G111123	GRMZM2G143165	GRMZM2G381071	GRMZM6G741620
AC217050.4_FG006	GRMZM2G109831	GRMZM2G419836	GRMZM2G034183	GRMZM2G049390	GRMZM2G134067	GRMZM2G085604
AC217050.4_FG007	GRMZM2G109885	GRMZM2G133757	GRMZM2G163578	GRMZM2G052507	GRMZM2G022837	GRMZM2G133986
AC217121.3_FG007	GRMZM2G110413	GRMZM2G010056	GRMZM2G041729	GRMZM2G368491	GRMZM2G107886	GRMZM5G826911
AC217264.3_FG001	GRMZM2G078164	GRMZM2G099669	GRMZM2G480607	GRMZM5G822237	GRMZM2G130121	GRMZM2G128902
AC217264.3_FG005	GRMZM2G179432	GRMZM2G496448	GRMZM2G072080	GRMZM2G137479	GRMZM2G169087	GRMZM2G082384
AC217271.3_FG001	GRMZM2G049159	GRMZM5G866334	GRMZM2G157574	GRMZM2G082302	GRMZM2G419606	AC219006.2_FG006
AC217271.3_FG002	GRMZM2G174644	GRMZM2G104147	GRMZM2G361398	GRMZM2G170397	GRMZM2G478212	GRMZM2G176141
AC217293.3_FG005	GRMZM2G110309	GRMZM2G117609	GRMZM2G143128	GRMZM2G074759	GRMZM2G457621	GRMZM2G159110
AC217293.3_FG007	GRMZM2G087600	AC211652.4_FG001	GRMZM2G020140	GRMZM2G300709	GRMZM2G144742	GRMZM2G364375
AC217300.3_FG005	GRMZM2G087459	GRMZM2G112894	GRMZM2G094428	GRMZM2G055216	GRMZM2G309063	GRMZM2G006871
AC217311.3_FG001	GRMZM2G112925	GRMZM2G080387	GRMZM2G011592	GRMZM2G102497	GRMZM2G022313	GRMZM2G000825
AC217358.3_FG003	GRMZM2G113002	AC184169.3_FG001	GRMZM2G151319	GRMZM2G074238	GRMZM2G399952	GRMZM2G119523
AC217358.3_FG005	GRMZM2G043030	GRMZM2G070639	AC197555.3_FG008	GRMZM2G048366	GRMZM2G322953	GRMZM2G462623
AC217358.3_FG010	GRMZM2G160906	GRMZM2G053600	GRMZM2G003033	GRMZM2G445958	GRMZM2G171420	GRMZM2G180027
AC217358.3_FG011	GRMZM5G801409	GRMZM2G055309	GRMZM2G159908	GRMZM2G002948	GRMZM2G090271	GRMZM2G113626
AC217385.3_FG009	GRMZM5G891990	GRMZM2G128504	GRMZM2G005834	GRMZM2G096184	GRMZM2G030494	GRMZM2G105266
AC217401.3_FG001	AC233935.1_FG005	GRMZM2G446189	GRMZM2G005849	GRMZM2G072578	GRMZM2G021687	GRMZM5G821639
AC217401.3_FG002	GRMZM2G428391	GRMZM2G064501	GRMZM2G138441	GRMZM2G130528	GRMZM2G366392	GRMZM2G089556
AC217401.3_FG003	GRMZM2G428410	GRMZM2G302160	GRMZM2G353076	GRMZM2G137694	GRMZM5G842071	GRMZM5G813403
AC217499.3_FG001	GRMZM2G096261	GRMZM2G363540	GRMZM2G177912	GRMZM5G817964	GRMZM2G072865	GRMZM2G092888
AC217499.3_FG003	GRMZM2G096231	GRMZM2G420812	GRMZM2G058279	GRMZM2G141208	GRMZM2G156356	GRMZM5G800211
AC217553.3_FG001	GRMZM2G048482	GRMZM2G162020	GRMZM2G073779	GRMZM2G002131	GRMZM2G070847	GRMZM2G005293
AC217553.3_FG008	GRMZM2G043857	GRMZM2G159250	GRMZM6G911845	GRMZM2G178102	GRMZM2G144273	GRMZM2G174070
AC217556.3_FG003	GRMZM2G043878	GRMZM2G134770	GRMZM2G308860	GRMZM2G409430	GRMZM2G180283	GRMZM2G464011
AC217560.3_FG001	GRMZM2G043976	GRMZM2G064584	GRMZM2G126601	GRMZM2G138125	GRMZM2G156069	GRMZM2G162284
AC217665.3_FG005	GRMZM2G044027	GRMZM2G065225	GRMZM2G123996	GRMZM2G451965	GRMZM2G105473	GRMZM2G042442
AC217811.3_FG002	GRMZM2G044281	GRMZM2G388778	GRMZM2G076435	GRMZM2G388892	GRMZM2G158097	GRMZM2G152774
AC217811.3_FG003	GRMZM2G157329	GRMZM2G398135	GRMZM2G154414	GRMZM2G156296	GRMZM2G353147	GRMZM2G453879
AC217840.3_FG001	GRMZM2G119886	GRMZM5G868423	GRMZM5G895899	GRMZM2G005256	GRMZM2G003869	GRMZM2G023051
AC217842.3_FG001	GRMZM2G077797	GRMZM2G129304	GRMZM5G867798	GRMZM2G031656	GRMZM5G806622	GRMZM2G142609
AC217887.3_FG004	GRMZM2G078052	GRMZM2G171367	GRMZM2G008507	GRMZM5G851862	GRMZM2G075958	GRMZM2G178014
AC217887.3_FG005	GRMZM2G044237	GRMZM2G166695	GRMZM2G113241	GRMZM2G059325	GRMZM5G863152	GRMZM2G061728
AC217897.3_FG010	GRMZM2G150697	GRMZM2G030768	GRMZM2G045987	GRMZM2G144097	GRMZM2G078324	GRMZM2G074742
AC217910.3_FG001	GRMZM2G171232	AC205664.3_FG001	GRMZM2G080168	GRMZM2G059937	GRMZM2G146514	GRMZM2G371176
AC217947.4_FG002	GRMZM2G471904	GRMZM5G881961	GRMZM2G150691	GRMZM2G007057	GRMZM2G301885	GRMZM2G321290
AC217962.3_FG005	GRMZM2G401769	GRMZM2G175499	GRMZM2G131332	GRMZM2G161310	GRMZM2G409133	GRMZM2G161610
AC217965.2_FG012	GRMZM2G096424	GRMZM2G389303	GRMZM2G171394	GRMZM2G475899	GRMZM2G375675	GRMZM2G381395
AC217966.3_FG007	GRMZM2G026654	GRMZM2G300258	GRMZM2G142030	GRMZM2G438871	GRMZM2G424491	GRMZM2G115635
AC217975.3_FG001	GRMZM2G338333	GRMZM2G341058	GRMZM2G127598	GRMZM2G132371	GRMZM2G092780	AC197029.3_FG003
AC217977.3_FG003	GRMZM2G042107	GRMZM2G134248	GRMZM2G075524	GRMZM2G321839	GRMZM2G414537	GRMZM2G021710
AC218035.3_FG001	GRMZM2G396674	GRMZM2G457193	GRMZM2G146862	GRMZM2G108847	GRMZM2G026980	GRMZM2G138632
AC218035.3_FG004	GRMZM2G141704	GRMZM2G118099	GRMZM2G098819	GRMZM2G108714	GRMZM2G162968	GRMZM2G152007
AC218148.2_FG008	GRMZM2G428096	GRMZM2G702476	GRMZM2G059445	GRMZM2G051004	GRMZM2G345622	GRMZM2G438176
AC218457.2_FG013	GRMZM2G136268	GRMZM2G135770	GRMZM2G441722	GRMZM2G133050	GRMZM2G082032	GRMZM2G062638
AC218900.3_FG001	GRMZM2G352883	GRMZM2G510127	GRMZM2G064547	GRMZM2G178910	GRMZM2G068943	GRMZM2G003563
AC218972.3_FG001	GRMZM5G873286	AC205057.3_FG004	GRMZM2G007981	GRMZM2G026560	GRMZM5G867125	GRMZM2G082293
AC218972.3_FG002	GRMZM2G041989	GRMZM2G043075	GRMZM2G046743	GRMZM2G065205	GRMZM2G377641	GRMZM2G132251
AC218972.3_FG004	GRMZM2G043291	GRMZM2G370924	GRMZM2G069047	GRMZM2G081158	GRMZM2G302195	GRMZM2G178509
AC218972.3_FG007	GRMZM2G042639	GRMZM2G133969	GRMZM2G059544	GRMZM2G062577	GRMZM2G105791	GRMZM2G146913
AC218998.2_FG001	GRMZM2G042032	GRMZM2G099136	GRMZM2G135526	GRMZM2G015983	GRMZM2G101769	GRMZM2G020676
AC218998.2_FG003	GRMZM2G338037	GRMZM2G107807	GRMZM2G154766	GRMZM2G036564	GRMZM2G006363	AC233853.1_FG003
AC218998.2_FG007	GRMZM2G041955	GRMZM2G032314	GRMZM2G113252	GRMZM2G059225	GRMZM2G128072	GRMZM2G041125
AC219006.2_FG006	GRMZM2G109967	GRMZM2G312806	GRMZM2G124530	GRMZM2G033649	GRMZM6G650316	GRMZM2G123440
AC219006.2_FG007	GRMZM2G154883	GRMZM2G416142	GRMZM2G004898	GRMZM2G026490	GRMZM2G062885	GRMZM2G138125
AC219020.4_FG002	AC217300.3_FG005	GRMZM2G133226	GRMZM2G154578	GRMZM2G071304	GRMZM2G012126	GRMZM2G091031
AC219061.2_FG007	GRMZM2G052479	GRMZM2G135091	GRMZM2G097395	GRMZM2G014844	GRMZM2G124321	GRMZM2G463726
AC219190.3_FG002	GRMZM2G052581	GRMZM2G159962	GRMZM2G007953	GRMZM2G039922	AC208221.3_FG002	GRMZM2G012220
AC220927.3_FG007	GRMZM2G030880	GRMZM2G496770	GRMZM2G002704	GRMZM2G052740	GRMZM2G021416	GRMZM2G100473
AC220927.3_FG008	GRMZM2G137839	AC204891.4_FG001	GRMZM2G041885	GRMZM2G300788	GRMZM2G153075	GRMZM2G142119
AC220970.4_FG002	GRMZM2G017792	GRMZM2G047128	GRMZM2G054139	GRMZM2G046601	GRMZM2G157156	GRMZM2G017536
AC220972.3_FG001	GRMZM2G141273	GRMZM2G037334	GRMZM2G011806	GRMZM2G151700	GRMZM2G027166	GRMZM2G027867
AC225147.4_FG002	GRMZM2G443265	GRMZM2G399112	GRMZM2G053511	GRMZM2G105364	GRMZM2G098011	GRMZM2G368041
AC225147.4_FG003	GRMZM2G141386	GRMZM2G114998	GRMZM2G141355	GRMZM2G474194	GRMZM2G177169	GRMZM2G300709
AC225176.2_FG003	GRMZM2G179411	GRMZM2G146337	GRMZM2G375733	GRMZM2G367026	GRMZM2G442804	GRMZM2G062524
AC225185.3_FG004	GRMZM2G021095	GRMZM2G350157	GRMZM2G315072	GRMZM2G153999	GRMZM2G013761	GRMZM2G154316
AC225193.3_FG003	GRMZM2G001079	GRMZM2G121210	AC217947.4_FG002	GRMZM2G108615	GRMZM2G053909	GRMZM2G331652
AC225193.3_FG004	GRMZM2G443655	GRMZM2G438979	GRMZM2G153760	GRMZM2G063220	GRMZM2G084783	GRMZM2G178005
AC225205.3_FG003	GRMZM2G073628	GRMZM2G365298	GRMZM2G144367	GRMZM2G338809	GRMZM2G371795	GRMZM2G057491
AC225354.2_FG004	GRMZM2G158197	GRMZM2G418119	GRMZM2G114778	GRMZM2G139815	GRMZM2G007012	GRMZM2G129019
AC225363.3_FG004	GRMZM2G158261	GRMZM2G166713	GRMZM2G069672	GRMZM2G030768	GRMZM2G177070	GRMZM2G128092
AC225555.3_FG005	GRMZM2G065552	GRMZM2G019173	GRMZM2G043575	GRMZM2G412604	GRMZM2G078412	GRMZM2G329655
AC225718.2_FG006	GRMZM2G107731	GRMZM2G383210	GRMZM2G105579	GRMZM2G114322	GRMZM2G117189	GRMZM2G151266
AC225718.2_FG009	GRMZM2G107838	GRMZM2G441687	AC196043.3_FG005	GRMZM2G003853	GRMZM2G005938	GRMZM2G309368
AC225790.2_FG003	GRMZM2G107867	GRMZM2G140524	GRMZM2G379327	GRMZM2G062826	GRMZM2G162800	GRMZM2G080466
AC226227.2_FG003	GRMZM2G024159	GRMZM2G108284	GRMZM2G122983	GRMZM2G118362	GRMZM2G043500	GRMZM2G704277
AC226227.2_FG004	GRMZM5G876389	GRMZM2G108084	GRMZM2G152616	GRMZM5G872442	GRMZM2G388855	GRMZM2G119755
AC226227.2_FG005	GRMZM2G074401	GRMZM2G450055	GRMZM2G172647	GRMZM2G093217	GRMZM2G081653	GRMZM2G027309
AC226230.2_FG001	GRMZM2G114354	GRMZM2G411746	GRMZM2G030125	GRMZM2G125784	GRMZM2G390124	GRMZM5G870959
AC226235.2_FG001	GRMZM2G380955	GRMZM2G111451	GRMZM2G346278	GRMZM2G101116	GRMZM2G022866
AC226235.2_FG002	AC208436.3_FG007	GRMZM2G111521	GRMZM2G125529	GRMZM2G098643	GRMZM2G003246
AC226235.2_FG003	AC208201.3_FG002	GRMZM2G316749	GRMZM2G081582	GRMZM2G061469	GRMZM2G037644
AC226243.1_FG003	AC208201.3_FG001	GRMZM2G011218	GRMZM2G111922	GRMZM2G396451	GRMZM2G383154
AC226248.1_FG002	GRMZM2G459824	GRMZM2G016362	GRMZM2G071448	GRMZM2G340527	GRMZM2G436084
AC226368.2_FG006	GRMZM2G094388	GRMZM2G301647	GRMZM2G339367	GRMZM2G078472	GRMZM2G168590
AC226373.2_FG010	GRMZM2G087161	GRMZM2G472023	GRMZM2G063203	GRMZM2G140739	GRMZM2G103250
AC226723.2_FG001	GRMZM2G087186	GRMZM2G386088	GRMZM2G037204	GRMZM5G891266	GRMZM2G145958
AC229978.2_FG002	GRMZM5G850640	GRMZM2G126765	GRMZM2G048621	GRMZM2G115182	GRMZM2G156472
AC230011.2_FG002	GRMZM5G824405	GRMZM2G079316	GRMZM2G027052	GRMZM2G312877	GRMZM2G110309
AC230013.2_FG002	GRMZM2G452695	GRMZM2G079353	GRMZM2G027098	GRMZM2G111666	GRMZM5G803981
AC230013.2_FG007	GRMZM2G135456	GRMZM2G040050	GRMZM2G174537	GRMZM2G352855	GRMZM2G063431
AC230020.1_FG002	GRMZM2G135359	GRMZM2G042582	GRMZM2G406313	GRMZM2G012262	GRMZM2G175989
AC231180.2_FG001	GRMZM2G135337	GRMZM2G579509	GRMZM2G098800	GRMZM2G131793	GRMZM2G065194
AC231745.1_FG003	GRMZM2G006085	GRMZM2G361659	GRMZM2G463471	GRMZM2G127251	GRMZM2G152485
AC231745.1_FG004	GRMZM2G006370	GRMZM2G089819	GRMZM2G078299	GRMZM2G131516	GRMZM5G826194
AC231747.1_FG001	GRMZM2G307992	GRMZM2G089936	GRMZM5G813343	AC209858.4_FG002	GRMZM2G141600
AC232238.2_FG004	GRMZM2G006981	GRMZM2G121905	GRMZM2G102681	GRMZM2G103740	GRMZM2G336908
AC232238.2_FG008	GRMZM2G007080	GRMZM2G422269	GRMZM2G028438	GRMZM2G111324	GRMZM2G159160
AC232393.1_FG009	GRMZM2G007206	AC190885.4_FG006	GRMZM2G081172	GRMZM2G066870	AC199526.5_FG003
AC233751.1_FG002	GRMZM2G058138	GRMZM2G071288	GRMZM2G070865	GRMZM2G052688	GRMZM2G018074
AC233788.2_FG002	GRMZM2G110000	GRMZM2G077299	GRMZM2G106931	GRMZM2G461159	GRMZM2G007372
AC233850.1_FG001	GRMZM2G032182	GRMZM2G171605	GRMZM2G106795	GRMZM2G002559	GRMZM2G140782
AC233850.1_FG002	GRMZM2G032047	GRMZM2G353301	GRMZM2G176289	GRMZM2G169261	GRMZM2G008892
AC233850.1_FG003	GRMZM2G030016	GRMZM5G880361	GRMZM2G589696	GRMZM2G174673	GRMZM2G000219
AC233850.1_FG005	GRMZM2G029543	GRMZM2G435120	GRMZM2G060947	GRMZM2G053338	GRMZM2G161696
AC233850.1_FG009	GRMZM2G144224	GRMZM2G423900	GRMZM2G126865	GRMZM2G378106	GRMZM2G056116
AC233851.1_FG008	GRMZM2G066274	GRMZM2G067943	GRMZM2G309847	GRMZM2G323622	GRMZM2G353024
AC233851.1_FG009	GRMZM5G814718	GRMZM2G028709	GRMZM2G307088	GRMZM2G120876	GRMZM2G040300
AC233851.1_FG010	GRMZM2G365240	GRMZM2G163717	GRMZM2G025671	GRMZM2G010452	GRMZM2G022248
AC233851.1_FG011	GRMZM2G417082	GRMZM2G440925	GRMZM2G073954	GRMZM2G163067	GRMZM2G074107
AC233851.1_FG014	GRMZM2G104373	GRMZM2G140600	GRMZM2G123544	GRMZM2G427529	GRMZM2G148872
AC233853.1_FG002	GRMZM2G104464	GRMZM2G130505	GRMZM2G479804	GRMZM5G874167	GRMZM2G058261
AC233853.1_FG003	GRMZM2G153450	GRMZM2G034024	GRMZM2G384780	GRMZM2G168397	GRMZM2G010973
AC233863.1_FG001	GRMZM2G455809	GRMZM2G071405	GRMZM2G178398	GRMZM2G350319	AC148152.3_FG008
AC233865.1_FG001	GRMZM2G455828	GRMZM2G138131	GRMZM2G379005	GRMZM2G145460	GRMZM2G327595
AC233865.1_FG003	GRMZM2G010909	GRMZM2G008106	GRMZM2G054076	GRMZM2G009348	GRMZM2G317451
AC233865.1_FG006	GRMZM2G010545	GRMZM2G418160	GRMZM2G043921	GRMZM2G169681	GRMZM2G007160
AC233866.1_FG006	GRMZM2G010328	GRMZM2G095873	GRMZM2G010439	GRMZM2G033785	GRMZM2G169207
AC233870.1_FG003	GRMZM2G129302	GRMZM2G119287	GRMZM2G146346	GRMZM2G092232	GRMZM2G044744
AC233870.1_FG004	GRMZM2G113364	GRMZM2G005347	GRMZM2G315230	GRMZM2G060817	GRMZM2G048205
AC233870.1_FG006	GRMZM2G095043	GRMZM2G308064	GRMZM2G165961	GRMZM2G003715	GRMZM2G028535
AC233872.1_FG003	GRMZM2G112538	GRMZM2G096480	GRMZM2G165991	GRMZM2G051842	GRMZM2G101617
AC233878.1_FG004	GRMZM2G112524	GRMZM2G046009	GRMZM2G041269	GRMZM5G898314	GRMZM2G141289
AC233880.1_FG006	GRMZM2G321753	GRMZM2G115245	GRMZM2G015983	GRMZM6G910222	GRMZM2G002879
AC233880.1_FG009	GRMZM2G016734	GRMZM2G111455	GRMZM2G084445	GRMZM2G178875	GRMZM2G085885
AC233882.1_FG003	GRMZM2G300692	GRMZM2G158281	GRMZM2G169617	GRMZM5G892675	GRMZM5G846343
AC233882.1_FG005	GRMZM2G000632	GRMZM2G026442	GRMZM2G087245	GRMZM2G027867	GRMZM2G315121
AC233883.1_FG006	GRMZM2G377215	GRMZM2G017113	GRMZM2G151044	GRMZM2G178261	GRMZM2G074672
AC233885.1_FG001	GRMZM2G076537	GRMZM2G057402	GRMZM2G090728	GRMZM2G333433	GRMZM2G179349
AC233885.1_FG002	GRMZM2G427418	GRMZM2G096958	GRMZM2G089783	GRMZM2G014300	GRMZM2G154223
AC233887.1_FG006	GRMZM2G122965	GRMZM2G148118	GRMZM5G822947	GRMZM2G173195	AC230011.2_FG002
AC233888.1_FG001	GRMZM2G036086	AC193591.3_FG001	AC197758.3_FG004	GRMZM2G177883	GRMZM2G170812
AC233888.1_FG002	GRMZM5G807260	GRMZM2G081644	GRMZM2G113967	GRMZM2G381576	GRMZM2G048591
AC233892.1_FG001	GRMZM2G162356	GRMZM2G020196	GRMZM2G063216	GRMZM2G008093	GRMZM2G013650
AC233893.1_FG002	GRMZM5G819965	GRMZM2G121790	GRMZM2G360835	GRMZM2G423169	GRMZM2G021074
AC233893.1_FG003	GRMZM2G017536	GRMZM2G180967	GRMZM2G071378	GRMZM2G178645	GRMZM2G121494
AC233893.1_FG006	GRMZM2G017400	GRMZM2G311914	GRMZM2G146720	GRMZM2G160958	GRMZM5G895400
AC233894.1_FG005	GRMZM2G317487	GRMZM2G454306	GRMZM2G336448	GRMZM2G041797	GRMZM2G478568
AC233895.1_FG001	GRMZM2G022945	GRMZM2G056920	GRMZM2G171702	GRMZM2G086637	GRMZM5G845129
AC233898.1_FG003	GRMZM2G010000	GRMZM5G869469	AC217271.3_FG001	GRMZM2G032104	GRMZM2G329040
AC233898.1_FG004	GRMZM2G013957	GRMZM2G084296	GRMZM2G119219	GRMZM2G067306	GRMZM2G136495
AC233899.1_FG002	GRMZM2G013783	GRMZM2G040094	GRMZM2G146222	GRMZM2G074611	GRMZM2G045275
AC233899.1_FG004	GRMZM2G383790	GRMZM2G363474	GRMZM2G051697	GRMZM2G042789	GRMZM2G078024
AC233899.1_FG005	GRMZM2G003984	GRMZM2G052902	GRMZM2G011173	GRMZM2G127379	GRMZM2G059026
AC233900.1_FG002	GRMZM2G301823	GRMZM2G163811	GRMZM2G057963	GRMZM2G168252	GRMZM2G448001
AC233901.1_FG004	GRMZM2G179155	GRMZM2G168888	AC190609.3_FG003	GRMZM2G111191	GRMZM2G104730
AC233901.1_FG005	GRMZM2G140432	GRMZM2G169020	GRMZM2G343828	GRMZM2G112074	GRMZM2G088601
AC233901.1_FG010	GRMZM5G854284	GRMZM2G132866	GRMZM2G071347	GRMZM2G041310	GRMZM2G480516
AC233904.1_FG002	GRMZM2G092442	GRMZM2G101872	AC234156.1_FG005	GRMZM2G087259	GRMZM2G079904
AC233910.1_FG001	GRMZM2G043484	GRMZM2G012143	GRMZM2G330455	GRMZM2G003424	GRMZM2G082520
AC233910.1_FG002	GRMZM5G824629	GRMZM2G003157	GRMZM2G001541	GRMZM2G172726	GRMZM2G118241
AC233910.1_FG004	GRMZM2G056373	GRMZM2G451007	GRMZM2G134857	GRMZM2G421513	GRMZM2G052658
AC233910.1_FG008	GRMZM2G011483	GRMZM2G058004	GRMZM2G104449	GRMZM2G136665	GRMZM2G163671
AC233910.1_FG010	GRMZM2G121871	GRMZM2G061078	GRMZM2G046111	GRMZM2G177934	GRMZM5G870342
AC233912.1_FG001	GRMZM2G422295	GRMZM2G324285	GRMZM5G866910	GRMZM2G162505	GRMZM2G004523
AC233914.1_FG001	GRMZM2G121960	GRMZM2G154059	GRMZM2G130389	GRMZM2G170602	GRMZM2G091245
AC233922.1_FG004	GRMZM2G013853	GRMZM2G374088	GRMZM2G045057	GRMZM2G050412	GRMZM2G025123
AC233922.1_FG005	GRMZM2G013639	GRMZM2G150337	GRMZM2G028046	GRMZM2G381453	AC197705.4_FG011
AC233922.1_FG008	GRMZM2G124532	GRMZM2G136085	AC216067.3_FG002	GRMZM2G033867	GRMZM2G146878
AC233935.1_FG005	GRMZM2G394212	GRMZM2G155783	GRMZM2G007277	GRMZM2G057910	GRMZM2G008507
AC233936.1_FG003	GRMZM2G394237	GRMZM2G417859	GRMZM2G000014	GRMZM2G066902	GRMZM2G002756
AC233938.1_FG003	GRMZM2G033491	GRMZM2G083410	GRMZM2G003944	GRMZM2G131638	GRMZM2G038153
AC233939.1_FG003	GRMZM2G135968	GRMZM2G381842	GRMZM2G313199	GRMZM2G098305	GRMZM2G481261
AC233939.1_FG004	GRMZM5G878582	GRMZM2G136854	GRMZM2G040720	GRMZM2G118809	GRMZM2G090112
AC233942.1_FG001	GRMZM2G329040	GRMZM2G399750	GRMZM2G014409	GRMZM2G475948	GRMZM2G141241
AC233945.1_FG003	GRMZM2G008490	GRMZM2G447965	GRMZM5G855797	GRMZM2G171078	GRMZM2G162755
AC233949.1_FG004	AC208571.4_FG001	GRMZM2G148937	GRMZM2G442148	GRMZM2G143213	GRMZM2G177970
AC233952.1_FG006	GRMZM5G851485	GRMZM2G125552	GRMZM2G066269	GRMZM2G149802	GRMZM2G137891
AC233952.1_FG008	GRMZM2G550861	GRMZM2G125812	GRMZM2G153602	GRMZM2G174776	GRMZM2G087063
AC233953.1_FG003	GRMZM2G018941	GRMZM2G100419	GRMZM2G081666	GRMZM2G019413	GRMZM2G036505
AC233953.1_FG004	GRMZM5G835810	GRMZM2G144071	GRMZM2G301513	GRMZM2G319138	GRMZM2G020291
AC233953.1_FG005	GRMZM5G895991	GRMZM2G108677	GRMZM2G107322	GRMZM2G180246	GRMZM2G010491
AC233954.1_FG003	GRMZM2G030794	GRMZM2G108643	GRMZM2G030542	GRMZM2G128219	GRMZM2G071166
AC233955.1_FG008	GRMZM2G385931	GRMZM5G854045	GRMZM2G336766	GRMZM2G150408	GRMZM2G106917
AC233955.1_FG009	GRMZM2G084783	GRMZM2G038075	GRMZM2G419994	GRMZM2G164018	GRMZM2G354851
AC233960.1_FG002	GRMZM2G084821	AC210013.4_FG013	GRMZM2G423129	GRMZM2G128929	GRMZM2G093666
AC233960.1_FG003	GRMZM2G084940	AC210013.4_FG002	GRMZM2G174667	GRMZM2G170101	GRMZM2G067908
AC233961.1_FG001	GRMZM2G070849	GRMZM2G054193	GRMZM2G133958	GRMZM2G058432	GRMZM2G096365
AC233966.1_FG001	GRMZM2G476593	GRMZM2G701297	GRMZM2G010044	GRMZM2G334857	GRMZM2G100976
AC233967.1_FG001	GRMZM2G174284	GRMZM2G099604	GRMZM2G324956	GRMZM2G003732	GRMZM2G010555
AC233979.1_FG006	GRMZM2G138814	GRMZM2G027825	GRMZM2G361611	GRMZM2G154936	GRMZM2G059801
AC233979.1_FG007	GRMZM2G160466	GRMZM5G892151	GRMZM2G169871	GRMZM2G122290	GRMZM2G148864
AC233979.1_FG008	GRMZM2G152891	GRMZM6G911538	GRMZM2G163247	GRMZM2G318849	GRMZM2G083504
AC233979.1_FG009	GRMZM2G174896	GRMZM2G050741	GRMZM2G130302	GRMZM2G072117	GRMZM5G862317
AC233979.1_FG010	GRMZM2G175038	GRMZM2G149824	GRMZM2G130260	GRMZM2G463493	GRMZM2G136857
AC234091.1_FG001	GRMZM2G009060	GRMZM2G137847	GRMZM2G030858	GRMZM2G147491	GRMZM2G025042
AC234152.1_FG002	GRMZM2G009253	GRMZM2G171468	GRMZM2G313678	GRMZM2G075438	GRMZM2G019363
AC234152.1_FG005	GRMZM2G009690	GRMZM2G129913	GRMZM2G313656	GRMZM5G843748	GRMZM2G578659
AC234152.1_FG007	GRMZM2G033519	GRMZM2G172011	GRMZM2G148962	GRMZM2G017536	GRMZM2G072861
AC234154.1_FG007	GRMZM2G033570	GRMZM2G171998	GRMZM2G326235	GRMZM2G177940	GRMZM2G052479
AC234154.1_FG008	GRMZM2G174680	GRMZM2G077356	GRMZM2G325285	GRMZM2G087196	GRMZM2G374812
AC234155.1_FG002	GRMZM2G174696	GRMZM2G100478	GRMZM2G023049	GRMZM2G135739	AC213521.3_FG005
AC234156.1_FG005	GRMZM5G881180	GRMZM2G401040	GRMZM2G133407	GRMZM2G376542	GRMZM2G053722
AC234157.1_FG002	GRMZM2G144997	GRMZM2G105822	GRMZM2G143998	GRMZM2G148904	GRMZM2G051697
AC234158.1_FG005	GRMZM2G145008	GRMZM5G833140	GRMZM2G144109	GRMZM2G012413	GRMZM2G100794
AC234159.1_FG002	GRMZM2G145024	GRMZM2G102754	GRMZM2G165255	GRMZM2G151285	GRMZM2G432850
AC234160.1_FG003	GRMZM2G145065	GRMZM2G300945	GRMZM2G165270	GRMZM2G024996	GRMZM2G128434
AC234160.1_FG004	GRMZM2G018678	GRMZM2G141978	GRMZM2G336533	GRMZM2G154316	GRMZM2G101438
AC234161.1_FG010	GRMZM2G018728	GRMZM2G412229	GRMZM2G017416	GRMZM2G044317	GRMZM2G034120
AC234164.1_FG003	GRMZM2G030272	GRMZM2G122185	AC210013.4_FG014	GRMZM2G067242	GRMZM2G077711
AC234164.1_FG004	GRMZM2G407825	GRMZM6G709972	GRMZM5G836683	GRMZM2G145444	GRMZM2G089974
AC234165.1_FG002	GRMZM2G107463	GRMZM2G015159	GRMZM2G431445	GRMZM2G423202	GRMZM2G094543
AC234166.1_FG002	GRMZM2G102365	GRMZM2G161668	GRMZM2G089448	GRMZM2G173756	GRMZM2G411956
AC234171.1_FG003	GRMZM2G042615	GRMZM2G134957	GRMZM2G112548	GRMZM6G625730	GRMZM2G318010
AC234175.1_FG010	GRMZM2G031001	GRMZM2G128454	GRMZM2G114634	GRMZM2G090043	GRMZM2G087896
AC234180.1_FG002	GRMZM2G020940	GRMZM2G078178	GRMZM2G077088	GRMZM2G044383	GRMZM2G129783
AC234183.1_FG002	GRMZM2G010149	GRMZM5G826465	GRMZM2G090432	GRMZM2G124026	GRMZM2G099003
AC234185.1_FG004	GRMZM2G010657	GRMZM2G132090	GRMZM2G129889	GRMZM2G048295	GRMZM2G006121
AC234185.1_FG005	GRMZM2G559436	GRMZM2G024054	GRMZM2G014441	GRMZM2G042933	GRMZM2G092379
AC234185.1_FG007	GRMZM2G110406	GRMZM2G312974	GRMZM2G147814	GRMZM2G103939	GRMZM2G012404
AC234199.1_FG003	GRMZM2G423851	GRMZM2G463640	GRMZM2G147862	GRMZM2G103864	GRMZM2G012102
AC234201.1_FG003	GRMZM2G124209	GRMZM2G063632	GRMZM2G065896	GRMZM2G168681	GRMZM2G146378
AC234203.1_FG004	GRMZM2G003424	GRMZM2G020098	GRMZM2G105755	GRMZM2G028677	GRMZM2G063473
AC234203.1_FG009	GRMZM2G003379	GRMZM2G159399	GRMZM2G045690	GRMZM2G004878	GRMZM2G051753
AC234203.1_FG010	GRMZM2G023884	GRMZM2G368755	GRMZM2G181000	GRMZM2G068701	GRMZM2G109674
AC234203.1_FG011	GRMZM2G023715	GRMZM2G037926	GRMZM2G152328	GRMZM2G047143	GRMZM2G077436
AC234513.1_FG005	GRMZM2G006477	GRMZM2G075077	GRMZM2G149406	GRMZM2G376957	GRMZM2G371670
AC234515.1_FG003	GRMZM2G008501	GRMZM2G075039	GRMZM2G157172	GRMZM2G041732	GRMZM2G118646
AC234520.1_FG003	GRMZM2G010196	GRMZM2G094999	GRMZM5G845366	GRMZM2G140694	GRMZM2G152801
AC234520.1_FG005	GRMZM2G312661	GRMZM2G088018	GRMZM5G875999	GRMZM2G177885	GRMZM2G103897
AC234521.1_FG004	GRMZM2G106283	GRMZM2G005260	GRMZM2G122251	GRMZM2G143723	GRMZM2G112895
AC234522.1_FG005	GRMZM2G106408	GRMZM2G464011	GRMZM2G170338	GRMZM2G119850	GRMZM2G149534
AC234522.1_FG009	GRMZM2G317033	GRMZM2G007185	GRMZM2G035821	GRMZM2G116629	GRMZM2G098423
AC234526.1_FG005	AC209460.3_FG002	GRMZM2G163544	GRMZM2G112957	GRMZM2G150319	GRMZM2G037140
AC234528.1_FG001	GRMZM2G032936	GRMZM2G463913	GRMZM2G112149	GRMZM2G095725	GRMZM2G459854
AC234528.1_FG004	GRMZM2G032912	GRMZM5G848124	GRMZM2G439195	GRMZM2G098900	GRMZM2G032619
AC234528.1_FG005	GRMZM2G031825	GRMZM2G141858	GRMZM5G883855	GRMZM2G045678	GRMZM2G410757
AC234575.1_FG003	GRMZM2G320325	GRMZM2G450659	GRMZM2G166109	GRMZM2G011078	GRMZM2G065214
AC234575.1_FG008	GRMZM2G016480	GRMZM2G134156	GRMZM5G838285	GRMZM2G113512	GRMZM2G140107
AC235011.1_FG012	GRMZM2G019991	GRMZM2G177570	GRMZM2G338693	GRMZM2G021605	GRMZM2G042516
AC235534.1_FG007	GRMZM2G109121	GRMZM2G476538	GRMZM2G438253	GRMZM5G882418	GRMZM2G106119
AC235535.1_FG001	GRMZM2G399320	GRMZM2G067735	GRMZM2G048363	GRMZM2G023051	GRMZM2G095655
AC235540.1_FG001	GRMZM2G100288	GRMZM2G105428	GRMZM2G087326	GRMZM2G167741	GRMZM2G454928
AC235540.1_FG002	GRMZM2G056462	GRMZM2G099434	GRMZM2G333140	GRMZM2G119426	GRMZM5G833140
AC235541.1_FG002	GRMZM2G056355	GRMZM2G469414	GRMZM2G080231	GRMZM2G161746	GRMZM2G021256
AC235543.1_FG002	GRMZM2G072892	GRMZM2G089132	GRMZM2G414159	AC225193.3_FG003	GRMZM2G072298
AC235543.1_FG003	GRMZM2G043456	GRMZM2G047175	GRMZM2G082502	GRMZM2G149923	GRMZM2G176253
AC235544.1_FG004	GRMZM2G028132	GRMZM2G022442	GRMZM2G113135	GRMZM2G093125	GRMZM2G153103
AC235544.1_FG006	GRMZM2G049211	GRMZM2G133262	GRMZM2G030169	GRMZM2G026793	GRMZM2G164318
AC235546.1_FG001	GRMZM2G136270	GRMZM2G439198	GRMZM2G086237	GRMZM2G011526	GRMZM2G472382
AC235547.1_FG005	GRMZM2G119850	GRMZM2G497131	GRMZM2G387341	GRMZM2G035843	GRMZM2G121516
AF466202.2_FG007	GRMZM2G062391	AC191771.3_FG008	GRMZM2G412373	GRMZM2G060210	GRMZM2G046498
AF466202.2_FG008	GRMZM2G062425	GRMZM2G128938	GRMZM2G412304	GRMZM2G095810	GRMZM2G099285
AF546187.1_FG009	GRMZM2G063657	AC190909.3_FG004	GRMZM2G434910	GRMZM2G325783	GRMZM2G371271
AF546187.1_FG011	GRMZM2G075988	GRMZM2G103182	GRMZM2G042136	GRMZM2G120575	GRMZM2G042253
AY530952.1_FG001	GRMZM2G173387	GRMZM2G466292	GRMZM2G390432	GRMZM2G141399	GRMZM2G168693
AY542798.1_FG003	GRMZM2G044074	GRMZM2G098438	GRMZM2G138583	GRMZM2G162445	GRMZM2G004040
EF517601.1_FG010	GRMZM2G044038	GRMZM5G858310	GRMZM2G107152	GRMZM2G320298	GRMZM2G171871
EF517601.1_FG012	GRMZM2G043948	GRMZM2G132384	GRMZM2G474555	GRMZM2G344376	GRMZM2G081826
EF517601.1_FG014	GRMZM2G043493	GRMZM2G092973	GRMZM2G432926	GRMZM2G055667	GRMZM2G131489
EF517601.1_FG015	GRMZM2G010823	GRMZM2G484344	GRMZM2G094543	GRMZM2G029153	GRMZM2G110657
EF517601.1_FG016	GRMZM2G311182	GRMZM2G031850	GRMZM2G076985	GRMZM2G114337	AC155624.2_FG011
EF517601.1_FG025	GRMZM2G318780	GRMZM2G701675	GRMZM2G483889	GRMZM2G104394	GRMZM2G150248
GRMZM2G000014	GRMZM2G069618	GRMZM2G050080	GRMZM2G427729	GRMZM2G176340	GRMZM2G401026
GRMZM2G000039	GRMZM2G353147	GRMZM2G017802	GRMZM2G152432	GRMZM2G090747	GRMZM2G173718
GRMZM2G000052	GRMZM2G013588	GRMZM2G128012	GRMZM2G057459	GRMZM2G138475	GRMZM2G149567
GRMZM2G000076	GRMZM2G073755	GRMZM2G334722	GRMZM5G882378	GRMZM2G016605	GRMZM2G410766
GRMZM2G000093	AC206840.3_FG002	AC212467.3_FG001	GRMZM2G085967	GRMZM2G006676	GRMZM5G862488
GRMZM2G000114	GRMZM2G158676	GRMZM2G536238	GRMZM2G060029	GRMZM2G300624	GRMZM2G080044
GRMZM2G000126	GRMZM2G158662	GRMZM2G115280	AC207656.3_FG002	GRMZM2G128315	GRMZM2G176129
GRMZM2G000127	GRMZM2G018229	GRMZM2G417525	GRMZM2G477829	GRMZM2G359217	GRMZM2G042061
GRMZM2G000158	GRMZM2G322917	GRMZM2G472945	GRMZM2G477846	GRMZM2G354373	GRMZM2G125314
GRMZM2G000166	GRMZM5G849959	GRMZM2G057328	GRMZM2G177915	GRMZM2G017081	GRMZM2G001956
GRMZM2G000171	GRMZM2G042074	GRMZM2G037308	GRMZM2G026881	GRMZM2G059887	GRMZM2G081803
GRMZM2G000177	GRMZM2G030072	GRMZM2G134439	GRMZM2G367857	GRMZM2G460860	GRMZM2G020898
GRMZM2G000209	GRMZM2G133978	GRMZM2G377553	GRMZM2G061485	GRMZM2G124759	GRMZM2G421231
GRMZM2G000219	GRMZM2G133986	GRMZM2G080083	GRMZM2G048904	GRMZM2G399484	GRMZM2G128981
GRMZM2G000221	GRMZM2G134109	GRMZM2G179551	GRMZM2G166944	GRMZM2G039362	GRMZM2G144346
GRMZM2G000231	GRMZM2G075502	GRMZM2G007757	GRMZM2G152587	GRMZM2G089400	GRMZM2G095492
GRMZM2G000236	GRMZM2G177532	GRMZM2G029951	GRMZM2G116586	GRMZM2G060554	GRMZM2G147172
GRMZM2G000245	GRMZM2G097843	GRMZM2G109638	GRMZM2G098793	GRMZM2G113355	GRMZM2G117300
GRMZM2G000254	GRMZM2G083689	GRMZM2G062199	GRMZM2G361993	GRMZM2G178509	GRMZM2G024391
GRMZM2G000256	GRMZM2G552278	GRMZM2G073836	GRMZM2G399073	GRMZM2G039383	GRMZM2G148090
GRMZM2G000261	GRMZM5G896731	GRMZM2G024260	GRMZM2G069923	GRMZM2G024180	GRMZM5G890665
GRMZM2G000264	AC205502.4_FG004	GRMZM2G109315	GRMZM2G048458	GRMZM2G363474	GRMZM2G111200
GRMZM2G000268	GRMZM2G052034	GRMZM2G432266	GRMZM2G132331	GRMZM2G156246	GRMZM2G144705
GRMZM2G000278	GRMZM2G052148	GRMZM2G133862	GRMZM2G145088	GRMZM2G039855	GRMZM2G104397
GRMZM2G000280	GRMZM2G052206	GRMZM2G163539	GRMZM2G325653	GRMZM2G426917	GRMZM2G420055
GRMZM2G000281	GRMZM2G124576	GRMZM2G158313	GRMZM2G060583	GRMZM2G400718	GRMZM2G130109
GRMZM2G000288	GRMZM2G134671	GRMZM2G064558	GRMZM2G057000	GRMZM2G047139	GRMZM2G315902
GRMZM2G000292	GRMZM2G038598	GRMZM2G154987	GRMZM2G308106	GRMZM2G007885	GRMZM2G022130
GRMZM2G000326	GRMZM2G378907	GRMZM2G161435	GRMZM2G429241	GRMZM2G004349	GRMZM2G104041
GRMZM2G000332	GRMZM2G169890	GRMZM2G161299	GRMZM2G128929	GRMZM2G066153	GRMZM2G043275
GRMZM2G000339	GRMZM2G000923	GRMZM2G163572	GRMZM2G089836	GRMZM5G851405	GRMZM2G074252
GRMZM2G000353	GRMZM2G144995	GRMZM2G359038	GRMZM2G035073	GRMZM5G843914	GRMZM2G052893
GRMZM2G000361	GRMZM2G144868	GRMZM2G064136	GRMZM2G074957	GRMZM2G146750	GRMZM2G420684
GRMZM2G000371	GRMZM2G469162	GRMZM2G028677	GRMZM2G168603	GRMZM2G349187	GRMZM2G066489
GRMZM2G000380	GRMZM2G566688	GRMZM2G328961	GRMZM2G088189	GRMZM2G117193	GRMZM2G095287
GRMZM2G000393	GRMZM2G090733	GRMZM2G312871	GRMZM2G098301	GRMZM2G004858	GRMZM2G113990
GRMZM2G000397	GRMZM2G090788	GRMZM2G041141	GRMZM2G120539	GRMZM5G884325	GRMZM2G154509
GRMZM2G000423	GRMZM2G402584	GRMZM2G157817	GRMZM2G524937	GRMZM2G163307	GRMZM5G851815
GRMZM2G000431	GRMZM2G101689	GRMZM2G421231	GRMZM2G017229	GRMZM2G112352	GRMZM2G029407
GRMZM2G000435	GRMZM2G101744	GRMZM2G127963	GRMZM2G318375	GRMZM2G143782	GRMZM2G117016
GRMZM2G000451	GRMZM5G885628	AC210598.3_FG003	GRMZM2G493549	GRMZM2G447632	GRMZM2G162749
GRMZM2G000453	GRMZM2G102497	GRMZM2G101547	GRMZM2G062885	GRMZM2G116520	GRMZM2G051952
GRMZM2G000481	GRMZM2G102548	GRMZM2G051079	GRMZM2G067350	GRMZM2G046615	GRMZM2G102737
GRMZM2G000483	GRMZM2G086788	AC205703.4_FG001	GRMZM2G482256	GRMZM2G056407	GRMZM2G099907
GRMZM2G000489	GRMZM2G362281	GRMZM2G309368	GRMZM2G005562	GRMZM2G166903	AC233888.1_FG002
GRMZM2G000510	GRMZM2G061624	GRMZM5G859330	AC234515.1_FG003	GRMZM2G048194	GRMZM2G476538
GRMZM2G000520	AC204530.4_FG002	GRMZM2G094831	GRMZM2G052544	GRMZM2G114055	GRMZM2G065040
GRMZM2G000531	GRMZM5G898740	GRMZM2G097015	GRMZM2G022181	GRMZM2G464011	GRMZM2G006736
GRMZM2G000540	AC204530.4_FG006	GRMZM2G422499	GRMZM2G128877	GRMZM2G380665	GRMZM2G063048
GRMZM2G000566	GRMZM5G831486	GRMZM2G392798	GRMZM2G075333	GRMZM2G462261	GRMZM2G175401
GRMZM2G000576	GRMZM2G116010	GRMZM2G148387	GRMZM2G363982	GRMZM2G132116	GRMZM5G892522
GRMZM2G000581	GRMZM2G115975	GRMZM2G148453	GRMZM2G120320	GRMZM2G076329	GRMZM2G021694
GRMZM2G000587	GRMZM2G115921	GRMZM2G153332	GRMZM2G057057	GRMZM2G054509	GRMZM2G172410
GRMZM2G000592	GRMZM2G081322	GRMZM2G178509	GRMZM2G070295	GRMZM2G035719	GRMZM2G092123
GRMZM2G000593	GRMZM2G082346	GRMZM2G056903	GRMZM2G086587	GRMZM2G115504	GRMZM2G154549
GRMZM2G000601	GRMZM5G861985	GRMZM2G112830	GRMZM2G170577	GRMZM2G392798	GRMZM2G471357
GRMZM2G000603	GRMZM2G156827	GRMZM2G112914	GRMZM2G012904	GRMZM2G096355	GRMZM2G145850
GRMZM2G000608	GRMZM2G057652	GRMZM2G168301	GRMZM2G045319	GRMZM6G866436	GRMZM5G839640
GRMZM2G000610	GRMZM2G057674	GRMZM2G165601	GRMZM2G437758	GRMZM2G431288	GRMZM2G017229
GRMZM2G000614	GRMZM2G108416	GRMZM2G345991	GRMZM2G396169	GRMZM2G062179	GRMZM2G032219
GRMZM2G000615	GRMZM2G108523	GRMZM2G090595	GRMZM2G081642	GRMZM2G322129	GRMZM2G107491
GRMZM2G000620	GRMZM2G108530	GRMZM2G045675	GRMZM2G039463	GRMZM2G167649	GRMZM2G028325
GRMZM2G000622	GRMZM2G577677	GRMZM2G010973	GRMZM2G000812	GRMZM2G087662	GRMZM2G118062
GRMZM2G000623	GRMZM5G822100	GRMZM5G861093	GRMZM2G144581	GRMZM2G701688	GRMZM2G001663
GRMZM2G000632	GRMZM2G442387	GRMZM2G417229	GRMZM2G349996	GRMZM2G356545	GRMZM2G010768
GRMZM2G000633	AC213099.3_FG002	GRMZM2G426213	GRMZM2G071089	GRMZM2G032711	GRMZM2G004006
GRMZM2G000645	AC213099.3_FG001	GRMZM2G128969	GRMZM5G848733	AC205574.3_FG006	GRMZM2G157350
GRMZM2G000650	GRMZM5G862071	GRMZM2G090419	GRMZM2G078129	GRMZM2G082823	GRMZM2G173501
GRMZM2G000660	GRMZM2G109221	GRMZM2G039855	GRMZM2G119725	GRMZM2G134251	GRMZM5G813783
GRMZM2G000665	GRMZM2G109201	GRMZM2G429669	GRMZM5G867888	GRMZM5G824964	GRMZM2G314769
GRMZM2G000670	AC226368.2_FG006	GRMZM2G140651	GRMZM2G165726	GRMZM2G108115	GRMZM2G035401
GRMZM2G000674	GRMZM2G109126	GRMZM2G100593	GRMZM2G405459	GRMZM2G449681	GRMZM5G880102
GRMZM2G000686	GRMZM2G043346	AC220927.3_FG001	GRMZM2G002240	GRMZM2G021378	GRMZM2G021777
GRMZM2G000706	GRMZM2G073401	GRMZM2G045883	GRMZM2G105348	GRMZM2G117989	GRMZM2G401040
GRMZM2G000707	GRMZM2G040954	GRMZM2G161161	GRMZM2G047918	GRMZM5G879116	GRMZM2G142383
GRMZM2G000710	GRMZM5G808350	GRMZM2G104920	GRMZM2G164950	GRMZM2G128876	GRMZM2G108138
GRMZM2G000713	AC216247.3_FG005	GRMZM2G046288	AC191804.4_FG002	GRMZM5G895282	GRMZM2G050842
GRMZM2G000718	GRMZM2G040453	GRMZM2G143535	GRMZM2G318633	GRMZM2G132367	GRMZM2G099729
GRMZM2G000719	GRMZM2G040515	GRMZM5G893117	GRMZM2G027886	GRMZM2G160458	GRMZM2G140924
GRMZM2G000737	GRMZM2G330650	GRMZM5G801436	GRMZM2G411333	GRMZM2G133716	GRMZM2G117754
GRMZM2G000739	GRMZM2G107196	GRMZM2G128131	GRMZM2G346207	GRMZM2G119975	GRMZM2G464891
GRMZM2G000741	GRMZM6G451610	GRMZM2G080930	GRMZM2G018820	GRMZM2G144002	GRMZM2G052616
GRMZM2G000749	GRMZM2G326248	GRMZM2G083812	GRMZM2G168807	AC194970.5_FG009	GRMZM2G438722
GRMZM2G000752	GRMZM2G026417	GRMZM2G083745	GRMZM5G814700	GRMZM2G031204	GRMZM2G144843
GRMZM2G000753	GRMZM2G026322	GRMZM2G030465	GRMZM5G861959	GRMZM2G015100	GRMZM5G830932
GRMZM2G000764	GRMZM2G092888	AC232393.1_FG009	GRMZM2G020840	GRMZM2G065480	GRMZM2G025243
GRMZM2G000777	GRMZM2G015902	GRMZM5G840612	GRMZM2G004715	GRMZM2G134862	AC208571.4_FG001
GRMZM2G000812	GRMZM2G001288	GRMZM2G171662	GRMZM2G115491	GRMZM2G089596	GRMZM2G097959
GRMZM2G000816	GRMZM2G127150	GRMZM2G145128	GRMZM2G115480	GRMZM2G117064	GRMZM2G121151
GRMZM2G000818	AC191317.3_FG009	GRMZM5G842058	AC233850.1_FG009	GRMZM2G129620	GRMZM2G377487
GRMZM2G000823	GRMZM2G075153	GRMZM6G608324	GRMZM2G017991	GRMZM2G059010	GRMZM2G171994
GRMZM2G000825	GRMZM2G042683	GRMZM2G048497	GRMZM2G037823	GRMZM2G061287	GRMZM2G084935
GRMZM2G000829	GRMZM5G846185	AC211532.3_FG001	GRMZM2G165631	GRMZM2G113629	GRMZM2G011319
GRMZM2G000836	GRMZM2G084540	GRMZM2G004435	GRMZM2G119566	GRMZM2G322090	GRMZM2G164963
GRMZM2G000874	GRMZM5G883601	GRMZM2G073521	GRMZM2G702026	GRMZM2G150984	GRMZM2G001304
GRMZM2G000909	GRMZM2G056944	GRMZM2G073433	GRMZM2G067563	GRMZM2G079290	GRMZM2G337706
GRMZM2G000923	GRMZM5G815369	GRMZM5G878823	GRMZM2G049675	GRMZM2G037327	GRMZM2G066876
GRMZM2G000932	GRMZM2G434380	GRMZM2G160314	GRMZM2G105400	GRMZM2G003988	AC212023.4_FG004
GRMZM2G000936	GRMZM2G121996	GRMZM2G057258	GRMZM2G325693	GRMZM2G002147	GRMZM2G023591
GRMZM2G000937	GRMZM2G121990	GRMZM5G830269	GRMZM2G027193	GRMZM2G142718	GRMZM2G004909
GRMZM2G000964	GRMZM2G097426	GRMZM2G700905	GRMZM2G013324	GRMZM5G889467	GRMZM2G012183
GRMZM2G000973	GRMZM2G350312	GRMZM2G003496	GRMZM2G092672	GRMZM2G104375	GRMZM2G066426
GRMZM2G000976	GRMZM2G051836	GRMZM2G122520	GRMZM2G121166	GRMZM2G164527	GRMZM2G131165
GRMZM2G000980	GRMZM2G100497	GRMZM2G392516	GRMZM2G005229	GRMZM2G024517	GRMZM2G130053
GRMZM2G001004	GRMZM2G353718	GRMZM2G166537	GRMZM2G001033	GRMZM2G022820	GRMZM2G170532
GRMZM2G001024	GRMZM2G078876	GRMZM2G154743	GRMZM2G300812	GRMZM2G009435	GRMZM2G047042
GRMZM2G001033	GRMZM2G143086	GRMZM2G381076	GRMZM5G827398	GRMZM2G017809	AC205608.4_FG004
GRMZM2G001043	GRMZM2G311036	GRMZM2G024576	GRMZM2G332843	GRMZM2G001764	GRMZM2G414192
GRMZM2G001048	GRMZM2G336824	GRMZM2G050412	GRMZM2G096753	GRMZM2G079219	GRMZM2G092595
GRMZM2G001079	GRMZM2G113139	GRMZM2G101625	GRMZM2G074604	GRMZM2G096458	GRMZM2G072174
GRMZM2G001084	GRMZM5G803802	GRMZM5G886561	GRMZM2G159901	GRMZM2G049695	GRMZM2G128935
GRMZM2G001088	GRMZM2G152925	GRMZM2G169220	GRMZM2G053236	GRMZM2G111713	GRMZM2G045154
GRMZM2G001097	GRMZM2G152877	GRMZM2G018786	GRMZM2G170008	GRMZM2G039639	GRMZM2G059314
GRMZM2G001106	GRMZM2G396212	GRMZM2G000713	GRMZM2G097728	GRMZM2G099909	GRMZM2G481440
GRMZM2G001114	GRMZM5G894031	GRMZM2G429113	GRMZM2G041839	GRMZM2G179424	GRMZM2G102681
GRMZM2G001116	GRMZM2G120069	GRMZM2G155943	GRMZM2G056908	GRMZM2G122780	GRMZM2G104575
GRMZM2G001145	GRMZM2G104353	GRMZM2G473367	GRMZM2G362848	GRMZM2G027333	GRMZM2G439195
GRMZM2G001160	GRMZM2G107499	GRMZM2G099278	GRMZM2G165530	GRMZM2G304474	GRMZM2G347836
GRMZM2G001169	GRMZM2G107495	GRMZM2G444845	GRMZM2G113235	GRMZM2G089819	GRMZM2G016088
GRMZM2G001173	GRMZM2G107473	GRMZM2G478892	GRMZM2G154628	GRMZM2G116140	GRMZM2G321053
GRMZM2G001180	GRMZM2G410479	GRMZM2G447347	GRMZM2G166976	GRMZM2G333811	GRMZM2G171406
GRMZM2G001191	GRMZM2G051879	GRMZM5G875038	GRMZM2G072911	GRMZM2G079127	GRMZM2G070011
GRMZM2G001200	GRMZM2G090018	GRMZM2G062638	GRMZM2G702159	GRMZM2G041125	GRMZM5G877708
GRMZM2G001205	GRMZM2G179792	GRMZM2G113640	GRMZM2G071325	GRMZM2G115245	GRMZM5G870170
GRMZM2G001221	GRMZM2G412430	AC195587.4_FG004	GRMZM2G022645	GRMZM2G157616	GRMZM2G168898
GRMZM2G001223	GRMZM2G082836	GRMZM2G700968	GRMZM2G060919	GRMZM2G154904	GRMZM2G088356
GRMZM2G001241	GRMZM2G382717	GRMZM2G700969	AC233960.1_FG002	GRMZM2G447551	GRMZM2G142345
GRMZM2G001243	GRMZM5G866758	GRMZM2G121374	GRMZM2G092749	AC197717.3_FG002	GRMZM2G351259
GRMZM2G001247	GRMZM2G003530	GRMZM2G132593	GRMZM2G101350	GRMZM2G071771	GRMZM2G105604
GRMZM2G001255	GRMZM2G077991	GRMZM2G151200	GRMZM2G140694	GRMZM2G104258	GRMZM2G371313
GRMZM2G001265	GRMZM2G077960	GRMZM2G039383	GRMZM2G140739	GRMZM2G013152	GRMZM2G463280
GRMZM2G001272	GRMZM2G077897	GRMZM2G378762	GRMZM2G020040	GRMZM2G136219	GRMZM2G010490
GRMZM2G001288	GRMZM2G347583	GRMZM2G056116	GRMZM2G341957	GRMZM6G314950	GRMZM2G129954
GRMZM2G001289	GRMZM2G173030	GRMZM5G854499	GRMZM2G164912	GRMZM2G145440	GRMZM2G096407
GRMZM2G001296	GRMZM2G031591	GRMZM2G113272	GRMZM2G129146	GRMZM2G034647	GRMZM2G302778
GRMZM2G001297	GRMZM2G022061	GRMZM2G362785	GRMZM2G128922	GRMZM5G854334	GRMZM2G023715
GRMZM2G001304	GRMZM2G340279	GRMZM5G874568	GRMZM2G452580	GRMZM2G044107	GRMZM2G111164
GRMZM2G001327	GRMZM2G347808	GRMZM2G161610	GRMZM2G075562	GRMZM2G180668	GRMZM2G132811
GRMZM2G001332	GRMZM2G046480	GRMZM2G473162	GRMZM2G317450	GRMZM2G056469	GRMZM2G137498
GRMZM2G001334	GRMZM2G085825	AC213050.3_FG001	GRMZM2G315726	GRMZM2G337768	GRMZM2G054936
GRMZM2G001361	GRMZM2G049070	GRMZM5G806818	GRMZM2G181507	GRMZM2G165044	GRMZM2G013471
GRMZM2G001363	GRMZM2G111208	GRMZM2G005278	GRMZM2G181505	GRMZM2G076307	GRMZM2G143525
GRMZM2G001401	GRMZM2G095411	GRMZM2G169333	GRMZM2G501450	GRMZM2G147288	GRMZM2G164470
GRMZM2G001415	GRMZM2G416156	GRMZM2G043277	GRMZM5G821411	GRMZM2G370815	GRMZM2G115805
GRMZM2G001421	GRMZM2G117513	GRMZM2G045686	GRMZM2G116185	GRMZM2G010596	GRMZM2G476762
GRMZM2G001426	GRMZM2G149224	GRMZM2G050875	GRMZM2G351832	GRMZM2G162829	GRMZM2G150363
GRMZM2G001444	GRMZM2G117222	GRMZM2G012276	GRMZM2G162216	GRMZM2G015933	GRMZM2G165972
GRMZM2G001451	GRMZM2G048324	GRMZM5G809695	GRMZM2G105791	GRMZM2G149935	GRMZM2G119769
GRMZM2G001454	GRMZM5G828488	AY530952.1_FG001	GRMZM2G105644	GRMZM2G048819	GRMZM2G132607
GRMZM2G001457	GRMZM2G524711	GRMZM2G139029	GRMZM5G836378	GRMZM2G476523	GRMZM2G131575
GRMZM2G001466	GRMZM2G139878	GRMZM2G100114	GRMZM2G035503	GRMZM2G169080	GRMZM2G074083
GRMZM2G001500	GRMZM2G352708	GRMZM6G438921	GRMZM2G160231	GRMZM2G162697	GRMZM2G179677
GRMZM2G001508	GRMZM2G110076	GRMZM2G082613	GRMZM2G071180	GRMZM2G067298	GRMZM2G366622
GRMZM2G001514	GRMZM2G110027	GRMZM2G331316	GRMZM2G303915	GRMZM2G128268	GRMZM2G436328
GRMZM2G001524	GRMZM5G862467	GRMZM2G104511	GRMZM2G101613	GRMZM5G863602	GRMZM2G040559
GRMZM2G001530	GRMZM2G382774	GRMZM2G159953	GRMZM2G055151	GRMZM2G107565	GRMZM2G061602
GRMZM2G001541	GRMZM2G149383	GRMZM2G162788	GRMZM2G414621	GRMZM2G302160	GRMZM2G126386
GRMZM2G001551	GRMZM2G083642	GRMZM2G164669	GRMZM2G154301	GRMZM2G412430	GRMZM2G099483
GRMZM2G001577	GRMZM2G004736	GRMZM2G143525	GRMZM5G894568	GRMZM2G153523	AC210013.4_FG006
GRMZM2G001592	GRMZM2G341271	GRMZM2G122198	GRMZM5G852833	GRMZM2G352618	GRMZM2G087918
GRMZM2G001606	GRMZM2G341269	GRMZM2G148167	GRMZM2G084116	GRMZM2G105307	GRMZM2G331720
GRMZM2G001631	GRMZM2G035557	GRMZM2G127115	GRMZM2G029780	AC196961.2_FG003	GRMZM2G057630
GRMZM2G001639	GRMZM2G313009	GRMZM2G122577	GRMZM2G039864	GRMZM2G038821	GRMZM2G348956
GRMZM2G001645	GRMZM2G135834	GRMZM2G150187	GRMZM2G008367	GRMZM2G044851	GRMZM2G047129
GRMZM2G001648	GRMZM2G060544	GRMZM5G847615	GRMZM2G008242	GRMZM2G155502	GRMZM2G001508
GRMZM2G001652	GRMZM2G360867	GRMZM2G131609	GRMZM2G083788	GRMZM2G138632	GRMZM2G172098
GRMZM2G001653	GRMZM2G096682	GRMZM2G094666	GRMZM2G027439	GRMZM2G008287	GRMZM2G104357
GRMZM2G001660	GRMZM5G866989	AC234575.1_FG003	GRMZM2G479110	GRMZM2G059073	GRMZM2G041961
GRMZM2G001661	GRMZM2G147301	GRMZM5G840614	GRMZM2G180430	GRMZM2G107798	GRMZM2G022997
GRMZM2G001663	AC177908.3_FG002	GRMZM2G035592	GRMZM2G180418	GRMZM2G133394	GRMZM2G325650
GRMZM2G001668	GRMZM2G391705	GRMZM2G100067	GRMZM2G178887	GRMZM2G031837	GRMZM2G373849
GRMZM2G001676	GRMZM2G351259	GRMZM2G462625	GRMZM2G163200	GRMZM2G019356	GRMZM2G081666
GRMZM2G001696	GRMZM2G074946	GRMZM2G147245	GRMZM2G080247	GRMZM2G063287	GRMZM2G104390
GRMZM2G001721	GRMZM2G172244	GRMZM5G855860	GRMZM5G872499	GRMZM2G178533	GRMZM2G055684
GRMZM2G001724	GRMZM2G067371	GRMZM2G345687	GRMZM5G851655	GRMZM2G149481	GRMZM2G118693
GRMZM2G001750	GRMZM2G104983	GRMZM2G012220	GRMZM5G894016	GRMZM2G304378	GRMZM2G409771
GRMZM2G001755	GRMZM2G074102	GRMZM2G394638	GRMZM2G056582	GRMZM5G803308	GRMZM2G096171
GRMZM2G001764	GRMZM2G125241	GRMZM2G176465	GRMZM5G848768	GRMZM2G144504	GRMZM2G133018
GRMZM2G001772	GRMZM2G171022	GRMZM2G135909	GRMZM2G002124	GRMZM2G171277	AC233935.1_FG005
GRMZM2G001777	GRMZM2G036543	GRMZM5G817395	GRMZM2G445944	GRMZM2G025885	GRMZM2G118104
GRMZM2G001799	GRMZM2G036484	GRMZM2G167243	GRMZM2G364982	GRMZM2G387381	GRMZM2G096663
GRMZM2G001803	GRMZM2G019562	GRMZM5G891783	GRMZM2G003461	GRMZM2G104353	GRMZM2G077361
GRMZM2G001805	GRMZM2G464575	GRMZM2G133021	GRMZM2G054938	GRMZM2G149865	GRMZM2G175265
GRMZM2G001812	GRMZM2G086992	GRMZM2G066029	GRMZM2G002529	GRMZM2G364172	GRMZM2G060842
GRMZM2G001814	GRMZM2G130121	GRMZM2G126302	GRMZM2G060856	GRMZM2G062416	GRMZM2G411668
GRMZM2G001816	GRMZM2G030955	GRMZM2G062452	GRMZM2G443612	GRMZM2G126541	GRMZM5G832939
GRMZM2G001820	GRMZM2G030805	AC214451.3_FG005	GRMZM2G531804	GRMZM2G162725	AC205362.4_FG002
GRMZM2G001850	GRMZM2G460988	GRMZM2G111955	GRMZM5G837841	GRMZM2G301194	GRMZM2G109152
GRMZM2G001853	GRMZM2G042881	GRMZM2G118037	GRMZM5G826979	GRMZM2G414141	GRMZM2G455676
GRMZM2G001869	GRMZM2G043141	GRMZM2G059285	GRMZM2G050842	GRMZM2G160444	GRMZM2G134313
GRMZM2G001875	GRMZM2G032821	GRMZM2G059314	GRMZM2G035502	GRMZM2G152981	GRMZM5G805134
GRMZM2G001887	GRMZM5G892991	GRMZM5G878008	GRMZM2G034724	GRMZM2G419777	GRMZM2G463318
GRMZM2G001889	GRMZM2G425736	GRMZM2G143745	GRMZM2G305856	GRMZM2G101058	GRMZM2G089149
GRMZM2G001895	GRMZM2G479340	GRMZM2G399495	GRMZM2G174031	GRMZM2G122126	GRMZM2G003750
GRMZM2G001898	GRMZM2G074138	AC209257.4_FG006	AC198179.4_FG001	GRMZM2G164489	GRMZM2G306024
GRMZM2G001904	GRMZM2G077316	GRMZM2G127297	GRMZM2G130699	GRMZM2G138886	GRMZM2G339699
GRMZM2G001905	GRMZM2G084063	GRMZM2G125037	GRMZM2G096680	GRMZM2G102583	GRMZM2G013970
GRMZM2G001915	GRMZM2G084587	GRMZM2G405052	GRMZM2G015872	GRMZM2G121123	GRMZM2G179518
GRMZM2G001918	GRMZM2G385050	GRMZM2G174610	GRMZM2G150289	GRMZM2G101245	GRMZM2G031983
GRMZM2G001930	GRMZM2G157164	GRMZM2G163440	GRMZM2G167998	GRMZM2G007791	GRMZM2G079559
GRMZM2G001934	GRMZM2G044902	GRMZM2G145655	GRMZM2G124509	GRMZM2G157873	GRMZM2G056335
GRMZM2G001938	GRMZM2G057412	GRMZM2G158526	GRMZM2G353905	GRMZM2G006429	GRMZM2G059308
GRMZM2G001953	GRMZM2G020523	GRMZM2G117392	GRMZM2G141009	GRMZM2G346113	GRMZM2G168665
GRMZM2G001956	GRMZM2G132794	GRMZM2G440968	GRMZM2G102808	GRMZM2G098714	GRMZM2G346263
GRMZM2G001973	GRMZM2G028914	GRMZM2G175870	GRMZM2G127798	GRMZM2G132690	GRMZM5G822098
GRMZM2G001977	GRMZM2G053946	GRMZM2G082037	AC194005.3_FG004	GRMZM2G045249	GRMZM2G394968
GRMZM2G001991	AC199541.4_FG007	GRMZM2G005818	GRMZM2G172734	GRMZM2G010105	GRMZM2G075058
GRMZM2G002002	AC199541.4_FG001	GRMZM2G370715	GRMZM2G099238	GRMZM2G128651	GRMZM2G140996
GRMZM2G002023	GRMZM2G058528	GRMZM2G005715	GRMZM2G156422	GRMZM2G313678	GRMZM2G114575
GRMZM2G002034	GRMZM2G050984	GRMZM2G170625	GRMZM2G446253	GRMZM2G027571	GRMZM6G435553
GRMZM2G002043	GRMZM2G018062	GRMZM2G142217	AC196779.3_FG003	GRMZM2G172956	GRMZM2G101142
GRMZM2G002075	GRMZM2G060001	GRMZM2G074792	GRMZM2G127948	GRMZM2G178955	GRMZM2G349274
GRMZM2G002100	GRMZM2G148925	GRMZM2G141026	GRMZM2G151254	GRMZM5G829304	GRMZM2G041269
GRMZM2G002104	GRMZM2G048821	GRMZM2G043435	GRMZM2G365961	GRMZM2G180205	GRMZM2G095807
GRMZM2G002112	GRMZM2G396640	GRMZM2G058314	GRMZM2G156162	GRMZM2G161780	GRMZM2G047546
GRMZM2G002115	GRMZM2G343688	GRMZM2G004888	GRMZM2G362726	GRMZM2G154090	GRMZM2G159581
GRMZM2G002119	GRMZM2G044908	GRMZM2G043943	GRMZM2G058900	GRMZM2G353822	GRMZM2G122296
GRMZM2G002121	GRMZM2G045090	AC202864.3_FG002	GRMZM5G844329	GRMZM2G170632	GRMZM2G113495
GRMZM2G002124	GRMZM2G179220	GRMZM2G014303	GRMZM2G171328	GRMZM2G055698	GRMZM2G082894
GRMZM2G002128	GRMZM2G162690	GRMZM2G174949	GRMZM2G169321	GRMZM2G157536	GRMZM2G131332
GRMZM2G002130	GRMZM2G064875	GRMZM2G068703	GRMZM2G129642	GRMZM2G136300	GRMZM2G047577
GRMZM2G002131	GRMZM2G064804	GRMZM2G170400	GRMZM2G171028	GRMZM2G057690	GRMZM2G301642
GRMZM2G002135	GRMZM2G143703	GRMZM2G017269	GRMZM2G041714	GRMZM2G035063	GRMZM2G087758
GRMZM2G002138	GRMZM6G399977	GRMZM5G813259	GRMZM2G087896	GRMZM2G085675	GRMZM2G050697
GRMZM2G002142	GRMZM2G131853	GRMZM2G113216	GRMZM2G179550	GRMZM2G114276	GRMZM2G091825
GRMZM2G002147	GRMZM2G093962	GRMZM2G377615	GRMZM2G162295	GRMZM5G812923	GRMZM2G333833
GRMZM2G002165	GRMZM2G395950	GRMZM2G154626	GRMZM2G029506	GRMZM2G058872	GRMZM2G005732
GRMZM2G002173	GRMZM2G060257	GRMZM2G145527	GRMZM2G328133	GRMZM5G878541	GRMZM2G134182
GRMZM2G002178	GRMZM2G087063	GRMZM2G145563	GRMZM2G348846	GRMZM2G025182	GRMZM2G399136
GRMZM2G002220	GRMZM2G087243	GRMZM5G855337	GRMZM2G404888	GRMZM2G116881	GRMZM2G135029
GRMZM2G002225	GRMZM2G087878	GRMZM5G811731	GRMZM2G102888	GRMZM2G108153	GRMZM2G039345
GRMZM2G002227	GRMZM2G434514	GRMZM2G062738	GRMZM2G127251	GRMZM2G108207	GRMZM2G110236
GRMZM2G002260	GRMZM2G133943	GRMZM2G096759	GRMZM2G116881	GRMZM2G039919	GRMZM2G052796
GRMZM2G002276	GRMZM2G430039	GRMZM2G412937	GRMZM2G701058	GRMZM2G022402	GRMZM2G039536
GRMZM2G002280	GRMZM2G066441	GRMZM2G000874	GRMZM2G138842	GRMZM2G056075	GRMZM2G459391
GRMZM2G002286	GRMZM2G137561	GRMZM2G152028	GRMZM2G111421	GRMZM2G334041	GRMZM2G379964
GRMZM2G002297	GRMZM2G025190	GRMZM2G436986	GRMZM2G073700	GRMZM2G397281	GRMZM2G095144
GRMZM2G002315	GRMZM2G054653	GRMZM2G420743	GRMZM2G064993	GRMZM2G394962	GRMZM2G419328
GRMZM2G002361	GRMZM2G480439	GRMZM2G018721	GRMZM2G553687	GRMZM2G010306	GRMZM2G177982
GRMZM2G002391	GRMZM2G178079	GRMZM2G395721	GRMZM2G142751	GRMZM2G469901	GRMZM2G324956
GRMZM2G002396	GRMZM2G066369	GRMZM2G426154	GRMZM2G137108	GRMZM2G438239	GRMZM2G082372
GRMZM2G002416	GRMZM2G044383	GRMZM2G175930	GRMZM2G156310	GRMZM2G020805	GRMZM2G349745
GRMZM2G002420	GRMZM5G827566	GRMZM2G051793	GRMZM2G324375	GRMZM2G063342	GRMZM2G180903
GRMZM2G002427	GRMZM2G353553	GRMZM2G093766	GRMZM2G117057	GRMZM2G026930	GRMZM2G168378
GRMZM2G002440	GRMZM2G030529	GRMZM2G406830	GRMZM2G127147	GRMZM2G319798	GRMZM2G022090
GRMZM2G002483	GRMZM2G039312	GRMZM2G377761	AC234171.1_FG003	GRMZM2G153683	AC194022.3_FG013
GRMZM2G002492	GRMZM2G418294	GRMZM2G312910	GRMZM6G949474	GRMZM2G009627	GRMZM2G045581
GRMZM2G002499	GRMZM2G418289	GRMZM2G406746	GRMZM2G159575	GRMZM2G128092	GRMZM5G850015
GRMZM2G002515	GRMZM2G125304	GRMZM2G030263	GRMZM2G040364	GRMZM2G106732	GRMZM2G157953
GRMZM2G002523	GRMZM2G125266	GRMZM5G841619	AC194965.4_FG004	GRMZM2G002903	GRMZM2G110287
GRMZM2G002531	GRMZM2G162292	GRMZM2G333916	GRMZM2G167387	GRMZM2G117246	GRMZM2G090576
GRMZM2G002542	GRMZM2G162251	GRMZM2G021303	GRMZM2G027723	GRMZM2G119705	GRMZM2G166976
GRMZM2G002548	GRMZM2G506660	GRMZM2G146940	GRMZM2G447791	GRMZM2G148176	GRMZM2G048136
GRMZM2G002555	GRMZM5G845018	GRMZM2G054405	GRMZM2G131650	GRMZM2G403719	GRMZM2G019437
GRMZM2G002559	GRMZM2G312693	GRMZM2G078595	GRMZM5G886257	GRMZM2G467370	GRMZM2G474531
GRMZM2G002568	GRMZM2G099467	AC235546.1_FG001	GRMZM2G022996	GRMZM2G123843	GRMZM2G372632
GRMZM2G002569	GRMZM2G085198	GRMZM2G431900	GRMZM2G027962	GRMZM2G470307	GRMZM5G826658
GRMZM2G002578	GRMZM2G097249	GRMZM2G096602	GRMZM5G881066	GRMZM2G472060	GRMZM2G118497
GRMZM2G002606	GRMZM2G097188	GRMZM2G016958	GRMZM2G051630	GRMZM2G123900	GRMZM2G040513
GRMZM2G002616	GRMZM2G003076	GRMZM2G382273	GRMZM2G032896	GRMZM2G701058	GRMZM2G146004
GRMZM2G002617	GRMZM2G303007	GRMZM5G872934	GRMZM2G032955	GRMZM2G133169	AC217358.3_FG010
GRMZM2G002626	GRMZM2G396482	GRMZM2G104231	GRMZM2G130749	GRMZM2G071675	GRMZM2G001904
GRMZM2G002627	GRMZM2G095698	GRMZM2G399877	GRMZM2G137704	GRMZM2G055844	GRMZM2G546097
GRMZM2G002630	GRMZM2G040743	GRMZM2G066107	GRMZM2G061912	GRMZM2G440221	GRMZM2G124042
GRMZM2G002642	GRMZM2G083173	GRMZM2G125165	GRMZM2G007195	GRMZM2G077227	GRMZM2G013695
GRMZM2G002646	GRMZM2G083382	GRMZM2G061562	GRMZM2G117357	GRMZM2G467893	GRMZM6G706391
GRMZM2G002652	GRMZM2G083398	GRMZM2G312838	GRMZM2G085964	AC233979.1_FG006	GRMZM2G449160
GRMZM2G002656	GRMZM2G383854	GRMZM2G700049	GRMZM2G132995	GRMZM2G409104	GRMZM2G069569
GRMZM2G002687	GRMZM2G040441	GRMZM2G432075	GRMZM2G044150	GRMZM2G026346	GRMZM2G087435
GRMZM2G002699	GRMZM2G095020	GRMZM2G399313	GRMZM2G357834	GRMZM2G073929	GRMZM5G878607
GRMZM2G002704	GRMZM2G057768	GRMZM2G108737	GRMZM2G023836	GRMZM2G125513	GRMZM2G090018
GRMZM2G002754	GRMZM2G119766	GRMZM2G324991	GRMZM2G354338	GRMZM2G134183	GRMZM2G078368
GRMZM2G002756	GRMZM2G136769	GRMZM2G025340	GRMZM2G035298	GRMZM2G152739	GRMZM2G384528
GRMZM2G002765	GRMZM2G026147	GRMZM2G008657	AC212068.4_FG005	GRMZM5G804575	GRMZM2G098973
GRMZM2G002786	GRMZM2G026767	GRMZM2G137971	GRMZM2G363116	GRMZM2G101268	GRMZM2G393002
GRMZM2G002805	GRMZM2G175134	GRMZM2G354615	GRMZM2G370405	GRMZM2G042623	GRMZM2G137849
GRMZM2G002807	GRMZM5G813670	GRMZM2G037043	GRMZM2G153333	GRMZM2G049013	GRMZM2G046317
GRMZM2G002825	GRMZM2G047187	GRMZM2G030528	GRMZM2G033641	GRMZM2G124876	GRMZM2G104501
GRMZM2G002828	GRMZM2G052344	AC225555.3_FG005	AC235543.1_FG003	GRMZM2G100898	GRMZM2G061439
GRMZM2G002830	GRMZM2G453832	GRMZM2G036916	GRMZM2G067122	GRMZM2G086614	GRMZM2G111954
GRMZM2G002851	GRMZM2G127067	GRMZM2G315431	GRMZM2G131733	GRMZM2G062333	GRMZM5G897776
GRMZM2G002858	GRMZM2G127168	GRMZM2G476685	GRMZM2G131756	GRMZM2G066274	GRMZM2G024806
GRMZM2G002859	GRMZM2G143082	GRMZM2G450488	GRMZM2G037048	GRMZM2G012724	GRMZM2G016756
GRMZM2G002863	GRMZM5G899428	GRMZM2G146225	GRMZM2G063961	GRMZM2G091069	GRMZM2G032276
GRMZM2G002874	GRMZM2G017011	GRMZM2G092550	GRMZM2G011169	GRMZM2G040964	GRMZM2G154505
GRMZM2G002879	GRMZM2G424595	GRMZM2G418752	GRMZM2G110141	GRMZM2G099297	GRMZM2G463996
GRMZM2G002894	GRMZM2G090100	GRMZM2G171408	AC213621.5_FG004	GRMZM5G841900	GRMZM2G166665
GRMZM2G002898	GRMZM2G090029	GRMZM2G125867	GRMZM2G066432	GRMZM2G443332	GRMZM2G099989
GRMZM2G002903	GRMZM2G143202	GRMZM2G101111	GRMZM2G094951	GRMZM2G481730	GRMZM2G090905
GRMZM2G002910	GRMZM2G177400	GRMZM2G060369	GRMZM2G080045	GRMZM2G084779	GRMZM2G136389
GRMZM2G002915	GRMZM6G178175	GRMZM2G461159	GRMZM2G701206	GRMZM2G084046	GRMZM5G893381
GRMZM2G002921	GRMZM2G398825	GRMZM2G158636	GRMZM2G085582	GRMZM2G429807	GRMZM2G081816
GRMZM2G002948	GRMZM2G117804	GRMZM5G832939	GRMZM2G037343	GRMZM2G064612	GRMZM2G105991
GRMZM2G002959	GRMZM2G464885	GRMZM2G429842	GRMZM2G429714	GRMZM2G177314	GRMZM2G111501
GRMZM2G002978	GRMZM2G162537	GRMZM2G022984	GRMZM2G129166	GRMZM2G171170	GRMZM2G449950
GRMZM2G002993	GRMZM2G025458	GRMZM5G829304	GRMZM2G117558	GRMZM5G889644	GRMZM2G332505
GRMZM2G002999	GRMZM2G373341	GRMZM2G061884	GRMZM2G090300	GRMZM2G146913	GRMZM2G094532
GRMZM2G003002	GRMZM2G071208	GRMZM2G470048	GRMZM2G410175	GRMZM2G319573	GRMZM5G849152
GRMZM2G003022	GRMZM2G071172	GRMZM2G149073	GRMZM2G368410	GRMZM2G131266	GRMZM2G130605
GRMZM2G003023	GRMZM2G071157	GRMZM2G068789	GRMZM2G441325	GRMZM2G704277	GRMZM2G070271
GRMZM2G003028	GRMZM2G053742	GRMZM2G168364	AC206788.3_FG015	GRMZM5G832491	GRMZM2G013612
GRMZM2G003033	GRMZM2G053720	GRMZM2G458164	GRMZM2G004795	GRMZM5G821139	GRMZM2G138585
GRMZM2G003038	GRMZM2G079470	AC225790.2_FG003	GRMZM2G004932	GRMZM2G131152	GRMZM2G081239
GRMZM2G003043	GRMZM2G079487	GRMZM2G120300	GRMZM2G159008	GRMZM2G377904	GRMZM2G136794
GRMZM2G003057	GRMZM2G037255	GRMZM2G417963	GRMZM2G546254	GRMZM2G004924	GRMZM2G130043
GRMZM2G003064	GRMZM2G107741	GRMZM2G052483	GRMZM5G847982	GRMZM2G091362	GRMZM2G152824
GRMZM2G003068	GRMZM2G089291	GRMZM2G165272	GRMZM2G096475	GRMZM2G053004	GRMZM5G877838
GRMZM2G003076	GRMZM2G089248	GRMZM2G132032	GRMZM2G175232	GRMZM2G141325	GRMZM2G127821
GRMZM2G003090	GRMZM2G089121	GRMZM2G100058	GRMZM2G174990	GRMZM2G000453	GRMZM2G080487
GRMZM2G003096	GRMZM2G114906	GRMZM2G104551	GRMZM2G010349	GRMZM2G341658	GRMZM2G128518
GRMZM2G003108	GRMZM2G061099	GRMZM5G852968	GRMZM2G041694	GRMZM2G377215	AC210303.3_FG001
GRMZM2G003109	GRMZM5G813892	GRMZM2G162082	GRMZM2G085483	GRMZM5G893912	AC234159.1_FG002
GRMZM2G003124	GRMZM2G428071	GRMZM2G114748	GRMZM2G021794	GRMZM2G053946	GRMZM2G086269
GRMZM2G003138	GRMZM5G806839	GRMZM2G042666	GRMZM2G023133	GRMZM2G154460	GRMZM2G074317
GRMZM2G003157	GRMZM2G154565	AC233865.1_FG004	GRMZM2G011932	GRMZM2G133895	GRMZM2G314094
GRMZM2G003165	GRMZM2G154487	GRMZM2G107987	GRMZM2G062761	GRMZM2G128902	GRMZM2G113287
GRMZM2G003167	GRMZM5G881779	GRMZM2G053298	GRMZM2G114503	GRMZM2G088261	GRMZM2G114588
GRMZM2G003172	GRMZM2G033478	GRMZM2G053307	GRMZM2G059037	GRMZM2G305822	GRMZM2G355523
GRMZM2G003179	GRMZM2G113098	GRMZM2G134711	GRMZM2G163861	GRMZM2G096591	GRMZM2G003426
GRMZM2G003186	GRMZM2G021621	AC189750.4_FG004	GRMZM2G413162	GRMZM2G070765	GRMZM2G342401
GRMZM2G003190	GRMZM2G021427	GRMZM2G048987	GRMZM2G458538	GRMZM2G040638	GRMZM2G092475
GRMZM2G003225	GRMZM2G405622	AC211764.3_FG010	AC233870.1_FG004	GRMZM2G067436	GRMZM2G052373
GRMZM2G003246	GRMZM2G172794	GRMZM2G148272	GRMZM2G167786	GRMZM2G092888	GRMZM2G035202
GRMZM2G003252	GRMZM2G082916	GRMZM2G080174	GRMZM2G156765	GRMZM2G340444	GRMZM2G142507
GRMZM2G003289	GRMZM2G176595	GRMZM2G302601	GRMZM5G894233	GRMZM2G013657	GRMZM2G323844
GRMZM2G003304	GRMZM2G309248	GRMZM2G058622	GRMZM2G020104	GRMZM2G097989	GRMZM2G121264
GRMZM2G003306	GRMZM2G114772	GRMZM2G358467	GRMZM2G090824	GRMZM2G043095	GRMZM2G120971
GRMZM2G003307	GRMZM2G114707	GRMZM2G472382	GRMZM2G135739	GRMZM2G032419	GRMZM2G430871
GRMZM2G003318	GRMZM2G114667	GRMZM2G008309	GRMZM2G022120	GRMZM2G004106	GRMZM2G074462
GRMZM2G003331	GRMZM2G154290	GRMZM2G106548	GRMZM2G033027	GRMZM2G174574	GRMZM2G472671
GRMZM2G003342	GRMZM2G165867	GRMZM2G110044	GRMZM2G369266	GRMZM2G003354	GRMZM2G327234
GRMZM2G003354	GRMZM2G094639	GRMZM2G114688	GRMZM2G145633	GRMZM2G172429	GRMZM2G064091
GRMZM2G003368	GRMZM2G423886	GRMZM2G132753	GRMZM2G148831	GRMZM2G069389	GRMZM2G080503
GRMZM2G003377	GRMZM2G161459	GRMZM2G328356	GRMZM2G039922	GRMZM2G029184	GRMZM2G172834
GRMZM2G003379	GRMZM2G148074	GRMZM2G019571	GRMZM2G142063	GRMZM2G110212	GRMZM2G349665
GRMZM2G003384	GRMZM2G365134	GRMZM2G082205	GRMZM2G090104	GRMZM2G003970	GRMZM2G153358
GRMZM2G003385	GRMZM2G079031	GRMZM2G060249	GRMZM2G029692	GRMZM2G033746	GRMZM2G098999
GRMZM2G003389	GRMZM2G163189	GRMZM2G381395	GRMZM2G106222	GRMZM2G010011	GRMZM2G042806
GRMZM2G003406	GRMZM2G392524	GRMZM5G840145	GRMZM2G002910	GRMZM2G440003	GRMZM2G049378
GRMZM2G003409	GRMZM2G392477	GRMZM2G010142	GRMZM2G164454	GRMZM2G030744	GRMZM2G071977
GRMZM2G003411	GRMZM2G092590	GRMZM2G158835	GRMZM2G089288	GRMZM2G165290	GRMZM2G367638
GRMZM2G003417	GRMZM2G058149	GRMZM2G318843	GRMZM2G039280	GRMZM2G170969	GRMZM2G147266
GRMZM2G003424	GRMZM2G088524	GRMZM2G066636	GRMZM2G042752	GRMZM2G434541	GRMZM2G012758
GRMZM2G003426	GRMZM2G052666	GRMZM2G082365	GRMZM2G101024	GRMZM2G348551	GRMZM2G349996
GRMZM2G003466	GRMZM2G178576	GRMZM2G300709	GRMZM5G816779	GRMZM2G348578	GRMZM2G460861
GRMZM2G003488	GRMZM2G076468	GRMZM2G148176	GRMZM2G001956	GRMZM2G089506	GRMZM2G154789
GRMZM2G003489	GRMZM2G180909	GRMZM2G133358	GRMZM2G002894	GRMZM2G020523	GRMZM2G417107
GRMZM2G003493	GRMZM2G481163	GRMZM2G036134	GRMZM2G346701	GRMZM2G174558	GRMZM2G531230
GRMZM2G003501	GRMZM2G180916	GRMZM2G326263	GRMZM2G162954	GRMZM2G090738	GRMZM2G341366
GRMZM2G003506	GRMZM2G107575	GRMZM2G326328	GRMZM2G156684	GRMZM2G083738	GRMZM2G446213
GRMZM2G003509	GRMZM2G098208	GRMZM2G137064	GRMZM2G078656	GRMZM2G080041	GRMZM2G074040
GRMZM2G003518	GRMZM2G399484	GRMZM2G025885	GRMZM2G424832	GRMZM2G159953	GRMZM2G143512
GRMZM2G003520	GRMZM2G155422	GRMZM2G081639	GRMZM2G156568	GRMZM2G102514	GRMZM2G076370
GRMZM2G003526	GRMZM2G007939	GRMZM2G174114	GRMZM2G008263	GRMZM2G121543	GRMZM2G330049
GRMZM2G003530	GRMZM5G887922	GRMZM2G106790	GRMZM2G025231	GRMZM2G026143	GRMZM2G123407
GRMZM2G003558	GRMZM2G050961	GRMZM2G327042	GRMZM5G805008	GRMZM2G466563	GRMZM2G111017
GRMZM2G003563	GRMZM2G143858	GRMZM2G077124	GRMZM2G471269	GRMZM2G075505	GRMZM2G108609
GRMZM2G003565	GRMZM2G127945	GRMZM2G440831	GRMZM2G148056	GRMZM2G122656	GRMZM5G821755
GRMZM2G003595	GRMZM2G070899	GRMZM2G122116	GRMZM2G154178	GRMZM6G449101	GRMZM2G387890
GRMZM2G003607	GRMZM2G349185	GRMZM2G420910	AC215907.3_FG003	GRMZM2G171139	GRMZM2G170896
GRMZM2G003625	GRMZM2G086869	GRMZM5G874270	GRMZM2G095562	GRMZM2G061624	AC198982.3_FG006
GRMZM2G003631	GRMZM2G086750	GRMZM2G032562	GRMZM2G396540	GRMZM2G139073	GRMZM5G897592
GRMZM2G003635	GRMZM2G174757	GRMZM2G071599	GRMZM2G125175	GRMZM2G073114	GRMZM2G166639
GRMZM2G003638	AC211390.3_FG001	GRMZM2G038490	GRMZM2G055009	GRMZM2G009413	GRMZM2G337128
GRMZM2G003640	GRMZM2G049422	GRMZM2G157007	GRMZM2G026218	GRMZM2G131525	AC233914.1_FG001
GRMZM2G003642	GRMZM2G077937	GRMZM2G417125	GRMZM2G054936	GRMZM2G031432	GRMZM2G104783
GRMZM2G003648	GRMZM2G034383	GRMZM2G312419	GRMZM2G164862	GRMZM2G091168	GRMZM2G096683
GRMZM2G003656	GRMZM2G034096	GRMZM5G868868	GRMZM5G855005	GRMZM2G107987	GRMZM2G076593
GRMZM2G003662	GRMZM2G033526	GRMZM2G175071	GRMZM2G131489	GRMZM2G480480	GRMZM2G015040
GRMZM2G003663	GRMZM2G169080	GRMZM2G334857	GRMZM2G149288	GRMZM5G812272	GRMZM2G011662
GRMZM2G003679	GRMZM2G367023	GRMZM2G017555	GRMZM2G129453	GRMZM2G159477	GRMZM2G144083
GRMZM2G003682	GRMZM2G001895	GRMZM2G408294	GRMZM2G083058	GRMZM6G798998	GRMZM2G035256
GRMZM2G003692	GRMZM2G001930	GRMZM2G454022	GRMZM2G058754	GRMZM2G174719	GRMZM2G114503
GRMZM2G003715	GRMZM2G094390	GRMZM2G113421	GRMZM2G081841	GRMZM2G044762	GRMZM2G082376
GRMZM2G003718	GRMZM2G094168	GRMZM2G333022	GRMZM2G166692	GRMZM2G528010	GRMZM2G473310
GRMZM2G003720	GRMZM5G881568	AC187090.3_FG011	GRMZM2G434388	GRMZM2G152921	GRMZM2G167220
GRMZM2G003724	GRMZM2G169931	GRMZM2G079458	GRMZM2G417107	GRMZM2G003789	GRMZM2G426888
GRMZM2G003725	GRMZM2G024823	GRMZM5G894420	GRMZM2G172065	GRMZM2G176270	AC215260.3_FG003
GRMZM2G003732	AC194914.3_FG002	GRMZM2G073693	GRMZM2G414813	GRMZM2G127150	GRMZM2G303964
GRMZM2G003734	GRMZM2G121128	GRMZM2G175253	GRMZM2G082076	GRMZM2G021704	GRMZM2G160563
GRMZM2G003738	GRMZM2G033876	GRMZM2G078267	GRMZM2G319798	GRMZM2G025190	GRMZM6G107785
GRMZM2G003742	GRMZM2G072117	GRMZM2G049695	GRMZM2G700188	GRMZM2G092947	GRMZM2G140223
GRMZM2G003750	GRMZM5G862565	GRMZM2G112686	GRMZM2G071112	GRMZM2G178432	GRMZM2G161175
GRMZM2G003752	GRMZM2G160454	GRMZM2G010596	GRMZM2G412601	GRMZM2G386817	AC199908.4_FG002
GRMZM2G003754	GRMZM2G003318	GRMZM2G379286	GRMZM2G156296	GRMZM2G116554	GRMZM2G035853
GRMZM2G003755	GRMZM2G168987	GRMZM2G010016	GRMZM2G052667	GRMZM2G109159	GRMZM2G389944
GRMZM2G003762	GRMZM2G157878	GRMZM2G047161	GRMZM2G169201	GRMZM2G407825	GRMZM2G171333
GRMZM2G003765	GRMZM2G456603	GRMZM2G098912	GRMZM2G135817	GRMZM2G415579	GRMZM2G470653
GRMZM2G003769	GRMZM2G456626	GRMZM2G099231	GRMZM2G130912	GRMZM2G029314	GRMZM2G330453
GRMZM2G003775	GRMZM2G047781	GRMZM2G077259	GRMZM2G172320	GRMZM2G104655	GRMZM2G010044
GRMZM2G003784	GRMZM2G068917	GRMZM2G145118	GRMZM2G039036	GRMZM2G154165	GRMZM5G860976
GRMZM2G003789	GRMZM2G053079	GRMZM2G047476	GRMZM2G095763	GRMZM2G078465	GRMZM2G005040
GRMZM2G003794	GRMZM2G090500	GRMZM2G469012	GRMZM2G128233	GRMZM2G017792	GRMZM2G351318
GRMZM2G003814	AC205558.3_FG002	GRMZM2G133070	GRMZM2G308503	GRMZM2G116083	GRMZM2G009189
GRMZM2G003835	GRMZM2G158976	GRMZM2G167422	GRMZM2G421463	GRMZM2G016930	GRMZM2G311664
GRMZM2G003852	GRMZM2G057690	GRMZM5G826765	GRMZM2G462883	GRMZM2G339151	GRMZM2G159105
GRMZM2G003853	AC205077.3_FG003	GRMZM2G153977	GRMZM2G003246	GRMZM2G147880	GRMZM2G392101
GRMZM2G003861	GRMZM2G057466	GRMZM2G020291	GRMZM5G826321	GRMZM2G477685	GRMZM2G004466
GRMZM2G003869	GRMZM2G089147	GRMZM2G403797	GRMZM2G133836	GRMZM2G114619	GRMZM2G135990
GRMZM2G003875	GRMZM5G866843	GRMZM2G063025	GRMZM2G140633	GRMZM2G021149	GRMZM2G122274
GRMZM2G003883	GRMZM2G344279	GRMZM2G045664	GRMZM2G355316	GRMZM2G163494	GRMZM2G053298
GRMZM2G003897	GRMZM2G098331	GRMZM2G015692	GRMZM2G056600	GRMZM2G117357	GRMZM2G300133
GRMZM2G003909	GRMZM2G025303	GRMZM2G416201	AC208031.3_FG002	GRMZM2G115825	GRMZM2G118312
GRMZM2G003930	GRMZM2G025157	AC203862.4_FG002	GRMZM2G089501	GRMZM6G738249	GRMZM2G018678
GRMZM2G003937	GRMZM5G868757	GRMZM6G929553	GRMZM2G151407	GRMZM2G179147	GRMZM5G843302
GRMZM2G003944	GRMZM2G457147	GRMZM2G030122	GRMZM2G174799	GRMZM2G079389	GRMZM2G425647
GRMZM2G003947	GRMZM2G132898	GRMZM5G820808	GRMZM2G137211	GRMZM2G064406	GRMZM2G104226
GRMZM2G003963	GRMZM2G433624	GRMZM5G814465	GRMZM2G307588	GRMZM2G000608	GRMZM2G361688
GRMZM2G003970	GRMZM2G128641	GRMZM2G023520	GRMZM2G104299	GRMZM2G107003	GRMZM2G393436
GRMZM2G003979	GRMZM2G041028	GRMZM2G118109	GRMZM2G004990	GRMZM2G064503	GRMZM2G092813
GRMZM2G003984	GRMZM2G430710	GRMZM5G805134	GRMZM5G867125	GRMZM2G433557	GRMZM2G170253
GRMZM2G003988	GRMZM2G086669	GRMZM2G060210	GRMZM2G168332	GRMZM2G345039	GRMZM2G083130
GRMZM2G003992	GRMZM2G394410	GRMZM2G430646	GRMZM2G144275	GRMZM2G115499	GRMZM2G013170
GRMZM2G004006	GRMZM2G394403	GRMZM2G074645	GRMZM2G029530	GRMZM2G472023	GRMZM2G004128
GRMZM2G004012	GRMZM2G306079	GRMZM2G144504	AC200057.4_FG007	GRMZM2G070515	GRMZM2G337330
GRMZM2G004023	AC205500.3_FG002	GRMZM2G055667	GRMZM2G043445	GRMZM6G761998	AC191575.2_FG001
GRMZM2G004036	GRMZM2G012434	GRMZM2G147213	GRMZM2G001639	GRMZM2G156310	GRMZM2G157716
GRMZM2G004040	GRMZM2G012306	GRMZM2G450537	GRMZM2G041462	GRMZM2G133430	GRMZM2G089119
GRMZM2G004057	GRMZM2G011518	GRMZM6G741620	GRMZM2G401664	GRMZM2G131099	GRMZM2G005347
GRMZM2G004060	GRMZM2G166979	GRMZM5G805387	GRMZM5G869196	GRMZM2G123446	GRMZM2G312997
GRMZM2G004079	GRMZM2G144155	GRMZM5G815808	GRMZM2G098764	GRMZM2G303157	GRMZM2G126218
GRMZM2G004083	GRMZM2G380777	GRMZM2G145029	GRMZM2G041394	GRMZM2G496319	GRMZM2G020859
GRMZM2G004087	GRMZM2G469795	GRMZM2G040131	GRMZM5G889240	GRMZM2G100478	GRMZM2G410782
GRMZM2G004090	GRMZM2G169812	GRMZM2G170766	AC233865.1_FG003	GRMZM2G020986	GRMZM2G062069
GRMZM2G004092	GRMZM2G321940	GRMZM2G025175	GRMZM2G423555	GRMZM2G100641	AC210003.2_FG015
GRMZM2G004106	GRMZM2G020620	GRMZM2G061718	GRMZM2G413044	GRMZM2G374309	GRMZM2G097704
GRMZM2G004110	GRMZM2G304897	GRMZM2G080851	GRMZM2G131275	GRMZM2G082836	GRMZM2G160069
GRMZM2G004111	GRMZM2G159992	GRMZM2G575809	GRMZM2G161809	GRMZM2G028637	GRMZM2G331105
GRMZM2G004119	GRMZM2G036567	GRMZM2G111411	GRMZM2G021233	GRMZM2G054070	GRMZM2G109221
GRMZM2G004128	GRMZM2G041613	GRMZM2G382792	GRMZM2G449709	GRMZM2G312944	GRMZM2G365774
GRMZM2G004131	GRMZM2G149903	GRMZM5G802801	GRMZM2G180080	GRMZM2G475380	GRMZM2G380286
GRMZM2G004138	GRMZM2G088765	GRMZM2G178815	GRMZM2G009103	GRMZM2G124175	GRMZM2G056505
GRMZM2G004140	GRMZM2G333641	GRMZM5G833625	GRMZM2G357636	GRMZM2G147857	GRMZM2G359786
GRMZM2G004157	GRMZM2G343916	AC197705.4_FG001	GRMZM2G339907	GRMZM2G147603	GRMZM2G146673
GRMZM2G004160	GRMZM2G033930	GRMZM2G162668	GRMZM2G021624	GRMZM2G117615	GRMZM2G133966
GRMZM2G004161	GRMZM2G083475	GRMZM2G162868	GRMZM2G000361	GRMZM2G087824	GRMZM2G090177
GRMZM2G004172	GRMZM2G034372	AC234155.1_FG002	GRMZM2G173910	GRMZM2G311036	GRMZM2G102079
GRMZM2G004180	GRMZM5G826416	GRMZM2G034647	GRMZM2G019999	GRMZM2G470048	GRMZM2G100060
GRMZM2G004182	GRMZM2G002515	GRMZM2G388371	GRMZM2G129973	GRMZM2G029243	GRMZM2G395728
GRMZM2G004183	GRMZM2G090887	GRMZM2G026452	GRMZM2G060993	GRMZM2G061515	GRMZM2G125747
GRMZM2G004188	GRMZM2G110198	GRMZM2G479987	GRMZM5G872502	GRMZM2G140582	GRMZM2G060265
GRMZM2G004207	GRMZM2G466993	GRMZM2G044744	GRMZM2G019974	GRMZM2G339736	GRMZM2G084583
GRMZM2G004211	GRMZM2G326643	AC208327.4_FG006	GRMZM2G057281	GRMZM2G057491	GRMZM2G104384
GRMZM2G004222	GRMZM2G388608	GRMZM2G372200	GRMZM2G129311	GRMZM2G003752	GRMZM2G409839
GRMZM2G004259	GRMZM2G038973	GRMZM5G876434	GRMZM2G041181	GRMZM2G135385	GRMZM2G418689
GRMZM2G004278	GRMZM2G337242	GRMZM2G002427	GRMZM2G434301	GRMZM2G097683	GRMZM2G164131
GRMZM2G004290	GRMZM5G855776	AC219006.2_FG006	GRMZM5G802793	GRMZM2G117878	GRMZM2G043277
GRMZM2G004301	GRMZM2G015143	AC219006.2_FG007	GRMZM5G897546	GRMZM2G007795	GRMZM2G077054
GRMZM2G004305	GRMZM2G039577	GRMZM2G083847	GRMZM2G380656	GRMZM6G847892	GRMZM5G893392
GRMZM2G004314	GRMZM2G352248	GRMZM2G141922	GRMZM2G107562	GRMZM2G046676	GRMZM2G105542
GRMZM2G004320	GRMZM2G032171	GRMZM2G076544	GRMZM2G100758	GRMZM2G173321	GRMZM2G163905
GRMZM2G004330	GRMZM2G148536	GRMZM2G339151	GRMZM2G083243	GRMZM2G159503	GRMZM2G428905
GRMZM2G004334	GRMZM2G477139	GRMZM5G819140	GRMZM2G004694	GRMZM2G058087	GRMZM2G004483
GRMZM2G004349	GRMZM2G163751	GRMZM2G064767	GRMZM2G302604	GRMZM2G360698	GRMZM2G024563
GRMZM2G004352	GRMZM2G129413	GRMZM2G081536	GRMZM2G064437	GRMZM2G180027	GRMZM2G072518
GRMZM2G004356	GRMZM2G109814	GRMZM2G136765	GRMZM2G022313	GRMZM2G130728	GRMZM5G851929
GRMZM2G004377	GRMZM2G134985	GRMZM2G015735	GRMZM2G057247	GRMZM5G838098	GRMZM2G701218
GRMZM2G004382	GRMZM2G401848	GRMZM2G039889	GRMZM2G076981	GRMZM5G877336	GRMZM2G116526
GRMZM2G004396	GRMZM2G057522	GRMZM2G091276	GRMZM2G077004	GRMZM2G054634	GRMZM2G030252
GRMZM2G004397	AC210517.3_FG003	GRMZM2G086880	GRMZM2G432738	GRMZM2G159169	GRMZM2G168502
GRMZM2G004412	AC202185.4_FG004	GRMZM2G020008	GRMZM5G831577	GRMZM2G071645	GRMZM2G143998
GRMZM2G004414	GRMZM2G152981	GRMZM2G060516	GRMZM2G370081	AC190636.3_FG005	GRMZM2G368410
GRMZM2G004422	GRMZM2G152975	GRMZM2G179146	GRMZM2G138008	GRMZM2G311680	GRMZM2G175860
GRMZM2G004435	AC213981.3_FG001	GRMZM2G157043	GRMZM2G152179	GRMZM2G074015	GRMZM2G071023
GRMZM2G004445	GRMZM2G009655	GRMZM2G131708	GRMZM2G009320	GRMZM2G017522	GRMZM5G858471
GRMZM2G004455	GRMZM2G030850	GRMZM2G179215	GRMZM2G116426	GRMZM2G049681	GRMZM2G316136
GRMZM2G004459	GRMZM5G818983	GRMZM2G038674	GRMZM2G079226	GRMZM2G047791	GRMZM2G130356
GRMZM2G004466	GRMZM2G433184	GRMZM2G167767	GRMZM2G017080	GRMZM2G064613	GRMZM2G000423
GRMZM2G004468	AC207225.3_FG003	GRMZM2G168519	GRMZM2G459820	GRMZM2G119890	GRMZM2G133175
GRMZM2G004475	GRMZM2G451856	GRMZM2G059191	GRMZM2G141322	GRMZM2G351304	GRMZM5G892308
GRMZM2G004480	GRMZM2G067929	GRMZM2G040309	GRMZM2G158789	AC206223.3_FG001	EF517601.1_FG025
GRMZM2G004483	GRMZM2G048371	GRMZM2G129019	GRMZM2G150758	GRMZM2G110044	GRMZM2G033971
GRMZM2G004500	GRMZM2G029519	GRMZM2G003518	GRMZM2G150683	GRMZM2G100732	GRMZM2G105362
GRMZM2G004511	GRMZM2G145012	GRMZM2G013060	GRMZM2G099207	GRMZM2G050268	GRMZM2G047626
GRMZM2G004516	GRMZM2G172581	GRMZM2G032447	GRMZM2G150841	GRMZM2G438007	GRMZM2G455909
GRMZM2G004519	GRMZM2G046622	GRMZM2G082362	GRMZM2G477325	GRMZM2G301934	GRMZM2G165867
GRMZM2G004521	GRMZM2G397391	GRMZM5G812371	GRMZM2G082318	GRMZM2G117700	GRMZM2G132577
GRMZM2G004523	GRMZM2G172450	GRMZM2G470862	GRMZM2G000718	GRMZM2G009913	GRMZM2G379686
GRMZM2G004528	GRMZM2G018929	GRMZM2G091435	GRMZM2G039757	GRMZM5G871126	GRMZM2G069928
GRMZM2G004531	GRMZM2G015880	GRMZM5G805585	GRMZM2G027217	GRMZM2G168115	GRMZM2G119511
GRMZM2G004534	GRMZM5G883813	GRMZM2G010105	GRMZM5G873929	GRMZM2G176486	GRMZM2G110286
GRMZM2G004548	GRMZM2G046658	GRMZM2G340319	GRMZM2G301932	GRMZM2G143253	GRMZM5G872264
GRMZM2G004572	GRMZM2G019673	GRMZM2G148783	GRMZM2G018771	GRMZM2G335377	GRMZM2G101117
GRMZM2G004582	GRMZM2G029514	GRMZM5G805609	GRMZM2G027851	GRMZM2G461808	GRMZM2G315199
GRMZM2G004583	GRMZM2G072415	GRMZM2G095611	GRMZM2G047788	GRMZM2G458164	GRMZM2G138067
GRMZM2G004590	GRMZM2G116638	GRMZM2G061043	GRMZM2G025062	GRMZM2G374827	GRMZM5G865543
GRMZM2G004592	GRMZM2G177461	GRMZM2G061963	GRMZM2G025441	GRMZM2G175398	GRMZM2G054267
GRMZM2G004619	GRMZM2G703749	GRMZM2G450424	GRMZM2G166738	GRMZM2G160996	GRMZM2G121753
GRMZM2G004641	GRMZM2G165506	GRMZM2G035933	GRMZM2G080001	GRMZM2G451231	GRMZM2G070797
GRMZM2G004653	GRMZM2G153594	GRMZM2G046293	GRMZM2G080270	GRMZM2G050933	GRMZM2G064657
GRMZM2G004679	GRMZM2G099010	GRMZM2G068973	GRMZM2G131026	GRMZM2G025175	GRMZM2G002915
GRMZM2G004683	GRMZM2G080530	GRMZM5G883126	AC155434.2_FG005	GRMZM2G426336	GRMZM2G048904
GRMZM2G004690	GRMZM2G014872	GRMZM2G125243	GRMZM2G041636	GRMZM2G126749	GRMZM2G170452
GRMZM2G004694	GRMZM2G119999	GRMZM2G138756	GRMZM2G113016	AC233853.1_FG003	GRMZM2G035790
GRMZM2G004696	GRMZM2G061988	GRMZM2G438301	GRMZM2G134341	GRMZM2G123585	GRMZM2G017319
GRMZM2G004699	GRMZM2G004679	GRMZM2G404043	GRMZM2G140811	GRMZM5G825512	GRMZM2G113017
GRMZM2G004703	GRMZM2G159587	GRMZM5G825226	GRMZM2G163242	GRMZM2G408174	AC199541.4_FG001
GRMZM2G004709	GRMZM2G162158	GRMZM2G002858	GRMZM2G304091	GRMZM2G160710	GRMZM2G156905
GRMZM2G004715	GRMZM2G458824	GRMZM2G135586	GRMZM2G019515	AC149818.2_FG004	AC194734.3_FG004
GRMZM2G004732	GRMZM2G004572	GRMZM2G040970	GRMZM2G153434	GRMZM2G077752	GRMZM2G164814
GRMZM2G004736	GRMZM2G449779	GRMZM2G160444	GRMZM2G050384	GRMZM2G036619	GRMZM2G396212
GRMZM2G004741	GRMZM5G828630	GRMZM2G063765	GRMZM2G015361	GRMZM2G064775	GRMZM2G004715
GRMZM2G004748	GRMZM2G053531	GRMZM2G027392	GRMZM2G110504	GRMZM2G101390	GRMZM2G167336
GRMZM2G004768	GRMZM2G045668	GRMZM5G862101	GRMZM2G036290	GRMZM2G075003	GRMZM2G174396
GRMZM2G004784	GRMZM2G107406	GRMZM2G000231	GRMZM2G132811	GRMZM2G082076	GRMZM5G889760
GRMZM2G004795	GRMZM2G455784	GRMZM2G160887	GRMZM2G098015	GRMZM5G897980	GRMZM2G057611
GRMZM2G004824	GRMZM2G093020	GRMZM2G055982	GRMZM2G396541	GRMZM2G347226	GRMZM2G056547
GRMZM2G004828	GRMZM2G152526	GRMZM2G089713	GRMZM2G095757	GRMZM2G107645	GRMZM2G039246
GRMZM2G004835	GRMZM5G817651	GRMZM2G046618	GRMZM2G374085	GRMZM2G104176	GRMZM2G133475
GRMZM2G004847	GRMZM2G173404	GRMZM5G841693	GRMZM2G060061	GRMZM2G154896	GRMZM2G090086
GRMZM2G004856	GRMZM2G077757	GRMZM2G409974	GRMZM2G165987	GRMZM2G065888	GRMZM2G099305
GRMZM2G004858	GRMZM2G118743	GRMZM2G300408	GRMZM2G052869	GRMZM2G022679	GRMZM2G026927
GRMZM2G004878	GRMZM2G039214	GRMZM2G007801	GRMZM2G139600	GRMZM2G051894	GRMZM2G125140
GRMZM2G004880	GRMZM2G156608	GRMZM2G035665	GRMZM2G000489	GRMZM2G087955	EF517601.1_FG010
GRMZM2G004888	GRMZM2G017008	GRMZM2G077040	GRMZM2G173718	GRMZM2G131176	GRMZM2G410352
GRMZM2G004898	GRMZM2G420723	GRMZM5G839794	GRMZM2G081848	GRMZM2G080839	GRMZM2G122954
GRMZM2G004908	GRMZM2G126656	GRMZM2G083012	GRMZM2G463493	GRMZM2G023220	GRMZM2G347762
GRMZM2G004909	GRMZM2G077708	GRMZM2G467992	GRMZM2G061969	GRMZM2G004949	GRMZM2G050485
GRMZM2G004924	GRMZM2G158911	AC234164.1_FG004	GRMZM2G080521	GRMZM2G116196	GRMZM2G165963
GRMZM2G004927	GRMZM2G159009	GRMZM2G046528	GRMZM2G107639	GRMZM2G012233	GRMZM2G703582
GRMZM2G004932	GRMZM2G147724	AC194878.3_FG001	GRMZM2G130953	GRMZM2G027131	GRMZM2G158316
GRMZM2G004949	GRMZM2G065205	GRMZM2G041994	GRMZM2G590027	GRMZM2G003411	AC204539.4_FG002
GRMZM2G004955	GRMZM2G479885	GRMZM5G817759	GRMZM2G333454	GRMZM2G091511	GRMZM2G178886
GRMZM2G004957	GRMZM2G006704	GRMZM2G168214	AC187157.4_FG005	GRMZM2G369260	GRMZM2G004036
GRMZM2G004959	GRMZM2G044354	GRMZM2G037624	GRMZM2G390896	GRMZM2G468479	GRMZM2G176042
GRMZM2G004988	GRMZM2G057820	GRMZM2G338884	GRMZM2G047139	GRMZM2G082199	GRMZM2G050364
GRMZM2G004990	GRMZM2G432850	GRMZM2G361652	GRMZM2G072029	GRMZM2G043799	GRMZM2G035517
GRMZM2G004996	GRMZM2G110572	AC216886.3_FG001	GRMZM2G058366	GRMZM2G063672	GRMZM2G147279
GRMZM2G004997	GRMZM2G099909	GRMZM2G145720	GRMZM2G171346	GRMZM2G092590	GRMZM2G006565
GRMZM2G005000	GRMZM2G135045	AC203761.3_FG002	GRMZM2G079638	GRMZM2G018869	GRMZM2G126496
GRMZM2G005013	GRMZM2G048883	GRMZM2G408376	GRMZM2G053503	GRMZM2G136831	GRMZM2G126808
GRMZM2G005024	GRMZM2G166159	GRMZM2G408308	GRMZM2G009719	GRMZM2G069827	GRMZM2G052544
GRMZM2G005036	GRMZM2G166166	GRMZM5G888793	GRMZM2G061684	GRMZM2G067555	GRMZM2G121704
GRMZM2G005040	GRMZM2G424181	GRMZM2G024005	GRMZM2G371670	GRMZM2G031991	GRMZM2G058081
GRMZM2G005043	GRMZM2G030408	GRMZM2G027847	GRMZM2G086636	GRMZM5G857379	GRMZM2G110511
GRMZM2G005046	GRMZM5G892709	GRMZM2G319760	GRMZM2G061052	GRMZM2G386674	GRMZM2G133434
GRMZM2G005052	GRMZM2G322024	GRMZM2G021879	GRMZM6G514393	GRMZM2G337594	GRMZM2G032293
GRMZM2G005061	GRMZM2G075456	GRMZM2G024155	GRMZM2G023840	GRMZM2G026203	GRMZM2G093809
GRMZM2G005066	GRMZM2G007146	GRMZM2G059308	GRMZM2G088291	GRMZM5G821639	GRMZM2G170625
GRMZM2G005080	GRMZM2G130332	GRMZM2G008425	GRMZM2G047613	GRMZM2G352274	GRMZM2G165613
GRMZM2G005082	GRMZM2G130149	GRMZM2G077114	GRMZM5G889321	GRMZM2G477205	GRMZM5G808787
GRMZM2G005103	GRMZM2G171713	GRMZM2G005886	GRMZM2G003835	GRMZM2G032547	GRMZM2G033962
GRMZM2G005107	GRMZM2G119249	GRMZM2G444378	GRMZM2G387594	GRMZM2G327032	GRMZM2G065896
GRMZM2G005126	GRMZM2G376727	GRMZM2G159641	GRMZM2G119693	GRMZM2G124229	GRMZM2G081907
GRMZM2G005146	GRMZM2G077851	GRMZM2G083655	GRMZM2G314692	GRMZM2G162158	GRMZM2G133718
GRMZM2G005155	GRMZM2G456357	GRMZM2G117360	GRMZM2G103628	GRMZM2G106303	GRMZM2G178356
GRMZM2G005163	GRMZM6G924006	GRMZM2G040689	GRMZM2G098679	GRMZM2G073591	GRMZM5G845736
GRMZM2G005170	GRMZM2G138419	GRMZM2G704277	GRMZM2G393897	GRMZM2G085378	GRMZM2G110878
GRMZM2G005187	GRMZM2G119252	GRMZM2G141241	GRMZM2G316807	GRMZM2G151811	GRMZM2G176446
GRMZM2G005195	GRMZM2G132077	GRMZM2G101693	AC231180.2_FG001	GRMZM2G132251	GRMZM2G072415
GRMZM2G005199	GRMZM2G104070	GRMZM2G108570	GRMZM5G860590	GRMZM2G108219	GRMZM2G066500
GRMZM2G005205	GRMZM2G056039	GRMZM2G025812	GRMZM5G809587	GRMZM2G401328	GRMZM2G031721
GRMZM2G005207	GRMZM2G123900	GRMZM2G704285	GRMZM2G126026	GRMZM2G118697	GRMZM2G134393
GRMZM2G005209	GRMZM2G092652	GRMZM2G378653	GRMZM2G050364	GRMZM2G145651	GRMZM2G000829
GRMZM2G005229	GRMZM2G403620	GRMZM2G143377	GRMZM2G112336	GRMZM2G110295	GRMZM2G018951
GRMZM2G005233	GRMZM2G065066	GRMZM2G010863	GRMZM2G389070	GRMZM2G107377	GRMZM2G055151
GRMZM2G005236	GRMZM2G065298	GRMZM2G152126	GRMZM2G139874	GRMZM2G119168	GRMZM2G021106
GRMZM2G005251	GRMZM2G179281	GRMZM2G111066	GRMZM2G314712	GRMZM2G095261	GRMZM2G068955
GRMZM2G005256	GRMZM2G179325	GRMZM2G030099	GRMZM2G007404	GRMZM5G865298	GRMZM2G434557
GRMZM2G005260	AC210816.3_FG006	GRMZM2G048472	GRMZM5G856067	GRMZM5G826321	GRMZM2G117608
GRMZM2G005269	GRMZM2G017170	GRMZM2G095287	GRMZM2G056068	GRMZM2G177596	GRMZM2G107388
GRMZM2G005278	GRMZM2G093736	GRMZM2G451746	GRMZM2G093186	AC191069.3_FG004	GRMZM2G027344
GRMZM2G005281	GRMZM2G119248	GRMZM2G308884	GRMZM2G117465	GRMZM5G879749	GRMZM2G164340
GRMZM2G005293	GRMZM2G093038	GRMZM2G161760	GRMZM2G034229	GRMZM2G448883	GRMZM2G138248
GRMZM2G005298	GRMZM2G077024	AC225193.3_FG004	GRMZM2G104397	GRMZM2G151230	GRMZM2G135111
GRMZM2G005301	GRMZM2G076911	GRMZM2G138429	GRMZM2G067376	GRMZM2G100286	GRMZM5G848550
GRMZM2G005304	GRMZM2G429128	GRMZM2G148216	GRMZM5G898867	GRMZM2G419267	GRMZM2G072890
GRMZM2G005308	GRMZM2G086887	GRMZM2G128491	GRMZM2G144483	GRMZM2G333861	GRMZM2G174949
GRMZM2G005310	GRMZM2G087069	GRMZM2G093096	AC208341.4_FG006	GRMZM2G356714	GRMZM2G015692
GRMZM2G005339	GRMZM2G091634	GRMZM2G510387	GRMZM2G151536	GRMZM2G148277	GRMZM2G081883
GRMZM2G005346	GRMZM2G417410	GRMZM2G030139	GRMZM2G162278	GRMZM2G123107	GRMZM2G441144
GRMZM2G005347	GRMZM2G417451	GRMZM2G117746	GRMZM2G055684	GRMZM2G000221	GRMZM2G068322
GRMZM2G005350	GRMZM2G060943	GRMZM2G117779	GRMZM5G808899	GRMZM2G158789	AC196066.3_FG003
GRMZM2G005353	GRMZM2G090657	GRMZM2G157760	AC234152.1_FG007	GRMZM2G176748	GRMZM2G423538
GRMZM2G005365	GRMZM2G418223	GRMZM2G151295	AC234152.1_FG002	GRMZM2G119766	GRMZM2G123996
GRMZM2G005374	GRMZM2G002138	GRMZM2G162481	GRMZM2G050286	GRMZM2G359874	GRMZM2G070563
GRMZM2G005384	GRMZM2G062788	AC206265.3_FG006	GRMZM2G044947	GRMZM2G114918	GRMZM2G456123
GRMZM2G005419	GRMZM2G062777	GRMZM2G080501	GRMZM2G084489	GRMZM2G058078	GRMZM5G800723
GRMZM2G005433	GRMZM5G832908	GRMZM2G306482	GRMZM2G090563	GRMZM2G443829	GRMZM2G038931
GRMZM2G005435	GRMZM2G429807	GRMZM2G053908	GRMZM2G068192	GRMZM2G040945	GRMZM2G156019
GRMZM2G005444	GRMZM2G429759	GRMZM2G083186	AC197705.4_FG004	GRMZM2G031613	GRMZM2G174769
GRMZM2G005452	GRMZM2G150532	GRMZM2G083222	AC204277.3_FG006	GRMZM2G154149	GRMZM2G449257
GRMZM2G005456	GRMZM5G873675	GRMZM2G078469	GRMZM2G132663	GRMZM2G457287	GRMZM2G150724
GRMZM2G005459	GRMZM2G081151	GRMZM2G307906	GRMZM2G473111	GRMZM2G062390	GRMZM2G046430
GRMZM2G005480	GRMZM2G104494	GRMZM2G100988	GRMZM2G010927	GRMZM2G070255	GRMZM5G883632
GRMZM2G005483	GRMZM2G331902	GRMZM2G090842	GRMZM2G071339	GRMZM2G416677	GRMZM2G093286
GRMZM2G005486	GRMZM2G139328	GRMZM2G098869	GRMZM2G048117	GRMZM2G030128	GRMZM2G063717
GRMZM2G005493	GRMZM2G139324	GRMZM2G177984	GRMZM2G059693	GRMZM2G064852	GRMZM2G123143
GRMZM2G005499	GRMZM2G048140	GRMZM2G177878	GRMZM2G171781	GRMZM2G334660	GRMZM2G074946
GRMZM2G005516	GRMZM2G304926	GRMZM2G046601	GRMZM2G002361	GRMZM2G055883	GRMZM2G049031
GRMZM2G005522	GRMZM5G878732	GRMZM6G310687	GRMZM2G343024	GRMZM2G102683	GRMZM2G088320
GRMZM2G005526	GRMZM2G028036	GRMZM2G045981	GRMZM2G365774	GRMZM2G037485	GRMZM2G150864
GRMZM2G005552	GRMZM2G130755	GRMZM2G100473	GRMZM5G874112	GRMZM2G159587	GRMZM2G362726
GRMZM2G005554	GRMZM2G060690	GRMZM2G113423	GRMZM2G005710	GRMZM2G704475	GRMZM2G158384
GRMZM2G005557	GRMZM2G132450	GRMZM2G178247	GRMZM2G060045	GRMZM2G073044	GRMZM2G177668
GRMZM2G005562	GRMZM2G703783	GRMZM2G102802	GRMZM2G020544	GRMZM2G169628	GRMZM2G003769
GRMZM2G005583	GRMZM2G039238	GRMZM2G063603	GRMZM2G029833	GRMZM2G150962	GRMZM2G142357
GRMZM2G005592	GRMZM2G039186	AC196059.3_FG003	GRMZM2G010836	GRMZM2G099101	GRMZM2G351330
GRMZM2G005619	GRMZM2G546081	GRMZM2G376282	GRMZM2G409343	GRMZM2G150286	GRMZM2G413315
GRMZM2G005622	GRMZM2G476637	GRMZM2G178880	GRMZM5G852338	GRMZM2G172758	GRMZM2G085711
GRMZM2G005624	GRMZM2G137293	GRMZM2G055107	GRMZM2G170628	GRMZM2G149808	GRMZM2G057519
GRMZM2G005633	GRMZM2G041050	GRMZM2G310155	GRMZM2G013448	GRMZM2G129147	GRMZM2G153527
GRMZM2G005640	GRMZM5G826984	GRMZM2G126812	GRMZM2G142705	GRMZM2G504906	GRMZM2G016290
GRMZM2G005641	GRMZM2G011622	GRMZM2G532534	GRMZM2G420119	GRMZM2G030436	GRMZM2G018142
GRMZM2G005646	GRMZM2G427635	AC149818.2_FG001	GRMZM2G155021	GRMZM2G087678	GRMZM2G408038
GRMZM2G005652	GRMZM2G443525	GRMZM5G832248	GRMZM2G050485	AC204359.3_FG005	GRMZM2G425583
GRMZM2G005659	AC234520.1_FG003	AC233901.1_FG005	GRMZM2G075528	GRMZM2G100475	GRMZM2G129889
GRMZM2G005664	AC234520.1_FG005	GRMZM2G171994	GRMZM2G050072	GRMZM2G098187	GRMZM2G475362
GRMZM2G005680	GRMZM5G836886	GRMZM2G051219	GRMZM2G050270	GRMZM2G141551	GRMZM2G090929
GRMZM2G005710	GRMZM5G878058	GRMZM2G116750	GRMZM2G177076	GRMZM2G067053	GRMZM2G405690
GRMZM2G005715	GRMZM2G329655	GRMZM2G174070	GRMZM2G017386	GRMZM2G154267	GRMZM2G428027
GRMZM2G005732	GRMZM2G131907	GRMZM2G113245	GRMZM2G043117	GRMZM2G453879	GRMZM2G090020
GRMZM2G005737	GRMZM2G034768	GRMZM2G057557	GRMZM2G030167	GRMZM2G170591	GRMZM2G097827
GRMZM2G005749	GRMZM2G034690	GRMZM2G073840	GRMZM2G171170	GRMZM2G387360	GRMZM2G417770
GRMZM2G005753	GRMZM2G034645	GRMZM2G078264	GRMZM2G120816	GRMZM2G069422	AC204212.4_FG001
GRMZM2G005771	GRMZM5G838511	GRMZM2G180205	GRMZM2G115766	GRMZM2G116426	GRMZM2G115476
GRMZM2G005788	GRMZM2G065496	GRMZM2G036918	GRMZM2G369485	GRMZM2G070115	GRMZM2G152089
GRMZM2G005791	GRMZM2G065478	AC234175.1_FG010	GRMZM2G012405	GRMZM2G032047	GRMZM2G400167
GRMZM2G005815	GRMZM2G522066	GRMZM2G443939	GRMZM2G126251	GRMZM2G438824	GRMZM2G022181
GRMZM2G005818	GRMZM2G428216	GRMZM2G003625	GRMZM5G843389	GRMZM2G133421	GRMZM2G379053
GRMZM2G005834	GRMZM2G127739	GRMZM2G129804	GRMZM2G003406	GRMZM2G153754	GRMZM2G047262
GRMZM2G005840	GRMZM2G003595	GRMZM2G014282	GRMZM2G147721	GRMZM2G047372	GRMZM2G430394
GRMZM2G005844	GRMZM2G003631	GRMZM2G159119	GRMZM2G098056	GRMZM2G005486	GRMZM2G157197
GRMZM2G005848	GRMZM2G360626	GRMZM2G016370	GRMZM2G180988	GRMZM2G124671	GRMZM2G164224
GRMZM2G005849	GRMZM6G443309	GRMZM2G366264	GRMZM2G005433	GRMZM2G028813	GRMZM5G825090
GRMZM2G005859	AC205730.3_FG002	GRMZM2G164113	GRMZM2G005290	GRMZM2G092432	GRMZM2G380456
GRMZM2G005865	GRMZM2G158446	GRMZM2G024499	AC233953.1_FG004	GRMZM2G074818	GRMZM6G198866
GRMZM2G005869	GRMZM2G012932	GRMZM2G438176	GRMZM2G003493	GRMZM2G180728	GRMZM2G126765
GRMZM2G005886	GRMZM2G142649	GRMZM2G093950	GRMZM2G304956	GRMZM2G040965	GRMZM2G128504
GRMZM2G005887	GRMZM2G142660	GRMZM2G433162	GRMZM2G107491	GRMZM2G047637	GRMZM2G303993
GRMZM2G005909	GRMZM2G038855	GRMZM2G082508	GRMZM2G031352	GRMZM2G152354	GRMZM2G438253
GRMZM2G005938	GRMZM2G038893	GRMZM5G838435	GRMZM2G175406	GRMZM2G052357	GRMZM2G131243
GRMZM2G005939	GRMZM2G038922	GRMZM2G015886	GRMZM2G061396	GRMZM2G132958	GRMZM2G173710
GRMZM2G005947	GRMZM2G017584	GRMZM2G132140	GRMZM5G813206	GRMZM2G062638	GRMZM2G179679
GRMZM2G005954	GRMZM2G017486	GRMZM2G012756	GRMZM2G024799	GRMZM5G899851	GRMZM2G401831
GRMZM2G005955	GRMZM2G017405	GRMZM2G074818	GRMZM2G172829	GRMZM2G093962	AC204539.4_FG001
GRMZM2G005973	GRMZM2G099328	GRMZM5G816432	GRMZM2G316362	GRMZM2G154678	GRMZM2G105319
GRMZM2G005980	GRMZM2G167728	GRMZM2G016261	GRMZM2G128248	GRMZM2G023863	GRMZM2G037131
GRMZM2G005984	GRMZM2G007555	GRMZM2G146978	GRMZM2G047214	GRMZM2G079805	GRMZM2G079754
GRMZM2G005990	GRMZM2G069500	GRMZM2G102156	GRMZM2G046025	GRMZM2G113191	GRMZM2G466292
GRMZM2G005991	GRMZM2G039094	GRMZM2G117836	GRMZM2G085035	GRMZM2G066672	GRMZM2G101664
GRMZM2G005996	GRMZM2G012156	GRMZM2G101900	GRMZM2G316534	GRMZM2G359986	GRMZM2G422510
GRMZM2G005998	GRMZM5G831313	GRMZM2G052036	GRMZM5G857641	GRMZM2G076621	GRMZM5G836174
GRMZM2G006006	GRMZM2G130034	GRMZM2G052328	GRMZM2G149265	GRMZM2G073401	GRMZM2G317386
GRMZM2G006042	GRMZM2G130095	GRMZM2G155729	GRMZM2G165177	GRMZM2G396640	GRMZM2G049510
GRMZM2G006047	GRMZM2G130374	GRMZM2G121096	GRMZM5G801793	GRMZM2G023436	GRMZM2G012865
GRMZM2G006069	GRMZM2G069317	GRMZM2G138997	GRMZM2G700806	GRMZM2G176047	GRMZM2G065088
GRMZM2G006071	GRMZM2G155314	GRMZM2G008209	GRMZM2G011233	GRMZM2G128938	GRMZM2G075562
GRMZM2G006080	GRMZM2G180195	GRMZM2G039671	GRMZM2G036448	GRMZM2G004988	GRMZM2G412229
GRMZM2G006083	GRMZM2G398107	GRMZM2G369260	GRMZM2G019612	GRMZM2G020974	GRMZM2G154422
GRMZM2G006085	GRMZM2G097116	GRMZM2G178014	GRMZM2G379128	GRMZM2G099583	GRMZM2G368632
GRMZM2G006107	GRMZM2G100121	GRMZM2G077486	GRMZM2G028054	GRMZM2G402584	GRMZM2G016558
GRMZM2G006117	GRMZM2G079957	GRMZM5G832300	AC204359.3_FG005	GRMZM2G012970	GRMZM2G145589
GRMZM2G006119	GRMZM2G073427	GRMZM2G060054	GRMZM2G106344	GRMZM2G096920	GRMZM2G116803
GRMZM2G006121	GRMZM2G069410	GRMZM2G103785	GRMZM2G139093	GRMZM2G016923	GRMZM2G329454
GRMZM2G006130	GRMZM2G052619	GRMZM5G830329	GRMZM2G124365	GRMZM2G018984	GRMZM2G115480
GRMZM2G006144	GRMZM2G052650	GRMZM2G350819	GRMZM2G035421	GRMZM2G111510	GRMZM2G436304
GRMZM2G006178	GRMZM2G115615	GRMZM2G041350	GRMZM2G031724	GRMZM2G400223	GRMZM2G125487
GRMZM2G006197	GRMZM2G092947	GRMZM2G339820	GRMZM2G170079	GRMZM2G007258	GRMZM5G839794
GRMZM2G006206	GRMZM2G015097	GRMZM2G066044	GRMZM5G874163	GRMZM2G150496	GRMZM6G648159
GRMZM2G006207	GRMZM2G067436	GRMZM2G131611	GRMZM2G149104	GRMZM5G807823	GRMZM2G002656
GRMZM2G006212	GRMZM2G322090	GRMZM2G068350	GRMZM2G027627	GRMZM2G167431	GRMZM2G046092
GRMZM2G006216	GRMZM2G019926	GRMZM2G134694	GRMZM2G501099	GRMZM2G063025	GRMZM2G024245
GRMZM2G006219	GRMZM2G019434	GRMZM2G098697	GRMZM2G102946	GRMZM2G164325	GRMZM2G362368
GRMZM2G006229	GRMZM2G117240	GRMZM2G034155	GRMZM2G110726	GRMZM2G085438	GRMZM2G079499
GRMZM2G006234	GRMZM2G332821	GRMZM5G806289	AC209664.3_FG002	GRMZM2G176495	GRMZM2G156126
GRMZM2G006246	GRMZM2G029262	GRMZM2G063042	GRMZM5G878346	GRMZM2G421541	GRMZM2G113319
GRMZM2G006252	GRMZM2G071987	GRMZM2G379686	GRMZM5G874756	GRMZM2G089132	GRMZM2G087291
GRMZM2G006277	GRMZM2G480705	GRMZM2G009346	GRMZM2G152177	GRMZM2G043027	GRMZM5G833328
GRMZM2G006287	GRMZM2G116714	AC231747.1_FG001	GRMZM2G038436	GRMZM2G111657	GRMZM2G438438
GRMZM2G006293	GRMZM2G049088	GRMZM2G155962	GRMZM5G857459	GRMZM2G113420	GRMZM2G080054
GRMZM2G006297	GRMZM2G049201	GRMZM5G845175	GRMZM2G070315	GRMZM2G106028	GRMZM2G445616
GRMZM2G006325	GRMZM5G852177	GRMZM5G800211	GRMZM5G808624	GRMZM2G143139	GRMZM2G564101
GRMZM2G006329	GRMZM2G107984	GRMZM2G443776	GRMZM2G160005	GRMZM2G335111	GRMZM5G889052
GRMZM2G006341	GRMZM2G003656	GRMZM2G341216	GRMZM2G024530	GRMZM2G069523	GRMZM2G418263
GRMZM2G006352	GRMZM2G003635	GRMZM2G446201	GRMZM2G008326	GRMZM2G463726	GRMZM2G129493
GRMZM2G006363	GRMZM2G003509	GRMZM2G092747	GRMZM2G009139	GRMZM2G174192	GRMZM2G113844
GRMZM2G006370	GRMZM2G136237	AC193402.3_FG004	AC207265.3_FG002	GRMZM2G125943	GRMZM2G038003
GRMZM2G006377	GRMZM2G361842	GRMZM2G044382	GRMZM2G167207	GRMZM2G172945	GRMZM2G330751
GRMZM2G006399	GRMZM2G081158	GRMZM5G870959	GRMZM2G104760	GRMZM2G005633	GRMZM2G120069
GRMZM2G006404	GRMZM2G119339	GRMZM2G135430	GRMZM2G099363	GRMZM2G091543	GRMZM2G039810
GRMZM2G006416	GRMZM5G818213	AC203841.3_FG002	GRMZM2G105909	GRMZM2G061537	GRMZM2G098986
GRMZM2G006424	GRMZM2G082998	GRMZM2G019621	GRMZM2G005461	GRMZM2G148400	GRMZM2G107199
GRMZM2G006428	GRMZM2G083284	GRMZM2G039536	GRMZM2G173641	GRMZM2G057283	GRMZM2G106053
GRMZM2G006429	GRMZM2G381822	GRMZM2G039600	GRMZM2G131421	GRMZM2G122280	GRMZM2G126920
GRMZM2G006450	GRMZM2G176047	GRMZM2G179097	GRMZM2G404977	GRMZM2G041701	GRMZM2G131315
GRMZM2G006452	GRMZM2G118646	GRMZM2G070255	GRMZM2G144421	GRMZM2G399921	GRMZM2G023711
GRMZM2G006453	GRMZM2G088375	GRMZM2G024466	GRMZM2G147319	GRMZM2G003563	GRMZM2G028570
GRMZM2G006468	GRMZM2G088565	GRMZM5G827485	GRMZM2G069911	GRMZM2G174732	AC199705.3_FG008
GRMZM2G006474	GRMZM6G247892	GRMZM2G146809	GRMZM2G050329	GRMZM2G121070	GRMZM2G161169
GRMZM2G006477	GRMZM2G099542	GRMZM2G096090	GRMZM5G871262	GRMZM2G158526	GRMZM2G165987
GRMZM2G006480	GRMZM2G164672	GRMZM5G893444	GRMZM2G042084	GRMZM2G143204	GRMZM2G090034
GRMZM2G006493	GRMZM2G028700	GRMZM2G046755	GRMZM2G452016	GRMZM2G148087	GRMZM2G370745
GRMZM2G006497	GRMZM2G028900	GRMZM2G123719	GRMZM2G031479	GRMZM2G005293	GRMZM2G090435
GRMZM2G006505	GRMZM2G488692	GRMZM2G427087	GRMZM2G013398	GRMZM2G026918	GRMZM2G041262
GRMZM2G006507	GRMZM2G008250	AC233979.1_FG006	AC210595.3_FG004	GRMZM2G005715	GRMZM2G093072
GRMZM2G006526	GRMZM5G853836	AC233979.1_FG008	GRMZM2G476848	GRMZM2G102548	GRMZM2G429035
GRMZM2G006554	GRMZM2G090379	GRMZM2G086553	GRMZM2G588623	GRMZM2G152007	GRMZM2G071401
GRMZM2G006565	GRMZM2G090411	GRMZM2G155762	GRMZM2G158595	GRMZM2G458095	GRMZM2G440009
GRMZM2G006578	GRMZM2G018030	GRMZM2G392040	GRMZM2G363183	GRMZM2G147752	GRMZM2G052509
GRMZM2G006620	GRMZM2G022365	GRMZM2G456618	GRMZM2G369469	GRMZM2G138624	GRMZM2G119272
GRMZM2G006631	GRMZM2G024927	GRMZM2G137009	GRMZM2G113480	GRMZM2G125448	GRMZM2G020785
GRMZM2G006644	GRMZM2G014709	GRMZM2G019986	GRMZM6G474234	AC206223.3_FG006	GRMZM2G025742
GRMZM2G006661	AC194609.2_FG003	GRMZM2G108125	GRMZM2G065694	GRMZM2G114153	GRMZM2G436533
GRMZM2G006672	GRMZM2G300788	GRMZM2G145480	GRMZM2G126900	GRMZM2G034840	GRMZM2G138809
GRMZM2G006673	GRMZM2G042313	AC189795.3_FG001	GRMZM2G076272	GRMZM2G125233	GRMZM5G873765
GRMZM2G006676	GRMZM2G115972	GRMZM2G442000	GRMZM2G018612	GRMZM2G174610	GRMZM2G045473
GRMZM2G006678	AC203989.4_FG001	GRMZM2G106376	GRMZM2G115698	GRMZM2G147210	GRMZM2G013798
GRMZM2G006704	GRMZM2G149751	GRMZM2G464176	GRMZM2G080689	GRMZM2G062974	GRMZM2G110862
GRMZM2G006707	GRMZM2G168170	GRMZM2G050615	GRMZM2G124872	GRMZM2G049398	GRMZM5G828278
GRMZM2G006714	GRMZM2G005887	GRMZM2G014043	GRMZM5G821709	GRMZM5G893921	GRMZM2G427557
GRMZM2G006716	GRMZM2G009530	GRMZM2G478807	GRMZM2G006112	GRMZM2G018707	GRMZM2G475743
GRMZM2G006721	GRMZM2G094742	GRMZM2G110932	GRMZM5G899855	GRMZM2G121309	GRMZM2G045398
GRMZM2G006727	GRMZM2G094850	GRMZM5G816453	GRMZM2G114788	GRMZM2G057093	AC234155.1_FG002
GRMZM2G006736	GRMZM2G422419	GRMZM5G851708	GRMZM2G004128	GRMZM2G039934	GRMZM2G015892
GRMZM2G006745	GRMZM2G443308	GRMZM5G827309	GRMZM2G022558	GRMZM2G081148	GRMZM2G455869
GRMZM2G006752	GRMZM2G396477	GRMZM5G862955	GRMZM2G406603	GRMZM2G060194	GRMZM5G846082
GRMZM2G006753	GRMZM2G027331	GRMZM2G161483	GRMZM2G443953	GRMZM2G042895	GRMZM2G373859
GRMZM2G006759	GRMZM2G080603	GRMZM2G129243	GRMZM2G416644	GRMZM2G000268	GRMZM2G475148
GRMZM2G006762	GRMZM2G131245	GRMZM2G170567	GRMZM2G110388	GRMZM2G043887	GRMZM2G165960
GRMZM2G006763	GRMZM2G131254	GRMZM2G107854	AC233863.1_FG002	GRMZM2G143747	GRMZM2G105189
GRMZM2G006765	GRMZM2G400268	GRMZM2G091543	GRMZM2G442489	GRMZM2G139535	GRMZM2G135228
GRMZM2G006780	GRMZM2G067028	GRMZM2G098714	GRMZM2G033480	GRMZM2G064168	GRMZM2G150260
GRMZM2G006781	GRMZM2G093828	AC197545.3_FG002	GRMZM2G065394	GRMZM2G171801	GRMZM2G083711
GRMZM2G006790	GRMZM2G392791	GRMZM2G180452	GRMZM2G435001	GRMZM2G145504	GRMZM2G049432
GRMZM2G006791	GRMZM2G093755	GRMZM2G030223	GRMZM2G031370	GRMZM2G128333	GRMZM2G106819
GRMZM2G006806	GRMZM2G007381	GRMZM2G043976	GRMZM2G331766	GRMZM2G118884	GRMZM2G017557
GRMZM2G006821	GRMZM2G161335	GRMZM2G013853	GRMZM2G055273	GRMZM2G088014	GRMZM2G546834
GRMZM2G006830	GRMZM2G461269	GRMZM2G052206	GRMZM2G057616	GRMZM2G119714	GRMZM2G021530
GRMZM2G006853	GRMZM2G461278	GRMZM2G398825	GRMZM2G025579	GRMZM5G841914	GRMZM2G084116
GRMZM2G006871	GRMZM2G085474	GRMZM2G148074	GRMZM2G103897	GRMZM2G116376	GRMZM5G801307
GRMZM2G006878	GRMZM2G174554	GRMZM2G451856	GRMZM2G103805	GRMZM2G529859	GRMZM2G105518
GRMZM2G006884	GRMZM2G475897	AC194609.2_FG003	GRMZM2G115660	GRMZM2G392477	GRMZM2G312091
GRMZM2G006894	GRMZM5G893912	GRMZM2G113911	GRMZM2G081671	GRMZM2G085856	GRMZM5G860469
GRMZM2G006937	GRMZM2G310947	GRMZM2G169270	GRMZM2G093270	GRMZM2G304897	GRMZM2G334239
GRMZM2G006942	GRMZM2G423476	GRMZM2G084149	GRMZM2G316827	GRMZM2G446999	GRMZM2G318992
GRMZM2G006943	GRMZM2G423472	GRMZM2G083725	GRMZM2G013671	GRMZM2G019621	GRMZM2G331253
GRMZM2G006948	GRMZM2G169451	GRMZM2G159581	GRMZM2G152214	GRMZM2G129761	GRMZM5G857641
GRMZM2G006953	GRMZM2G071413	GRMZM2G179677	GRMZM2G108619	GRMZM2G112309	GRMZM2G018631
GRMZM2G006964	AC195785.3_FG004	GRMZM2G146286	GRMZM2G106324	GRMZM2G316889	GRMZM2G059110
GRMZM2G006965	GRMZM2G151236	GRMZM2G135866	GRMZM2G019353	GRMZM2G461278	GRMZM2G145944
GRMZM2G006973	GRMZM2G098494	GRMZM2G020974	GRMZM2G345155	GRMZM2G475059	GRMZM2G047409
GRMZM2G006977	GRMZM2G357455	GRMZM5G859316	GRMZM2G320206	GRMZM2G137358	GRMZM2G162623
GRMZM2G006981	GRMZM2G129597	GRMZM2G088413	GRMZM2G019029	GRMZM2G004301	GRMZM2G363229
GRMZM2G007012	GRMZM2G180879	GRMZM2G077214	GRMZM2G150213	GRMZM2G009265	GRMZM2G123309
GRMZM2G007021	GRMZM2G086258	GRMZM5G849971	GRMZM2G053004	GRMZM2G087059	GRMZM2G142217
GRMZM2G007025	GRMZM2G023906	GRMZM2G329484	GRMZM5G841871	GRMZM2G098088	GRMZM2G440005
GRMZM2G007028	GRMZM2G023847	GRMZM2G027059	GRMZM2G078890	GRMZM2G159962	GRMZM2G020556
GRMZM2G007038	GRMZM2G023791	GRMZM2G180246	GRMZM2G372632	GRMZM2G036282	GRMZM5G899260
GRMZM2G007053	GRMZM2G023591	GRMZM2G009958	GRMZM2G113372	GRMZM2G009045	GRMZM2G358180
GRMZM2G007055	GRMZM2G023313	GRMZM2G098377	GRMZM2G415793	GRMZM2G086946	GRMZM2G039978
GRMZM2G007057	GRMZM2G467187	GRMZM2G019361	GRMZM2G131221	GRMZM2G006631	GRMZM2G017031
GRMZM2G007060	GRMZM2G136366	GRMZM5G826911	GRMZM2G108309	GRMZM2G102242	GRMZM2G380784
GRMZM2G007063	GRMZM2G379179	GRMZM2G316345	GRMZM2G329144	GRMZM2G048762	GRMZM2G421126
GRMZM2G007080	GRMZM2G048616	GRMZM2G083964	GRMZM2G448687	GRMZM2G160853	GRMZM2G344848
GRMZM2G007103	GRMZM2G301098	GRMZM2G029113	GRMZM2G084397	GRMZM2G119261	GRMZM2G436947
GRMZM2G007120	GRMZM2G110143	GRMZM2G063328	GRMZM2G121360	GRMZM2G046201	GRMZM2G360626
GRMZM2G007122	GRMZM2G175574	GRMZM2G084046	GRMZM2G043295	GRMZM5G805732	GRMZM2G108723
GRMZM2G007130	GRMZM2G169449	GRMZM5G870080	GRMZM2G398288	GRMZM2G157631	GRMZM2G090149
GRMZM2G007140	GRMZM2G176962	GRMZM2G072462	GRMZM2G005869	GRMZM2G059042	GRMZM2G134244
GRMZM2G007146	GRMZM2G475495	GRMZM2G404973	GRMZM2G029107	GRMZM2G006763	GRMZM2G444378
GRMZM2G007151	GRMZM2G107163	GRMZM2G033379	GRMZM2G020721	GRMZM2G065423	GRMZM2G092804
GRMZM2G007157	GRMZM2G152555	GRMZM2G474929	GRMZM2G033846	GRMZM2G397402	GRMZM5G861268
GRMZM2G007160	GRMZM2G179351	GRMZM2G366065	GRMZM5G875502	GRMZM2G323936	GRMZM2G018612
GRMZM2G007185	GRMZM2G005840	GRMZM2G130224	GRMZM2G006341	GRMZM2G016836	GRMZM5G816636
GRMZM2G007188	GRMZM2G042371	GRMZM2G016894	GRMZM2G443785	GRMZM2G106056	GRMZM2G079321
GRMZM2G007190	GRMZM2G337581	GRMZM2G017643	AC206223.3_FG001	GRMZM2G059939	GRMZM2G425136
GRMZM2G007195	GRMZM2G037265	GRMZM2G136306	GRMZM2G166767	GRMZM2G348921	GRMZM2G475683
GRMZM2G007201	GRMZM2G050177	GRMZM2G091124	GRMZM2G063151	AC203989.4_FG001	GRMZM2G118479
GRMZM2G007206	GRMZM6G274034	GRMZM2G455115	GRMZM2G446234	GRMZM2G167812	GRMZM2G050561
GRMZM2G007229	GRMZM2G113127	GRMZM2G424491	GRMZM5G870932	GRMZM2G131554	GRMZM2G095811
GRMZM2G007236	GRMZM2G113196	GRMZM2G123652	GRMZM2G172652	AC198725.4_FG009	GRMZM2G062458
GRMZM2G007248	GRMZM2G113726	GRMZM2G051534	GRMZM2G442265	GRMZM2G142207	GRMZM2G143400
GRMZM2G007249	GRMZM2G113840	GRMZM2G171370	GRMZM2G178279	GRMZM2G172537	GRMZM2G035726
GRMZM2G007256	GRMZM2G113899	GRMZM2G476810	GRMZM2G074032	GRMZM2G016922	GRMZM2G137775
GRMZM2G007258	GRMZM2G113911	GRMZM2G416216	GRMZM2G164821	GRMZM2G164781	GRMZM5G851655
GRMZM2G007260	GRMZM2G326627	GRMZM2G137541	GRMZM2G098875	GRMZM2G376282	GRMZM2G159952
GRMZM2G007276	GRMZM2G080652	GRMZM2G080466	GRMZM2G103119	GRMZM2G052288	GRMZM2G125092
GRMZM2G007277	GRMZM2G080746	GRMZM2G159926	GRMZM2G067402	GRMZM2G099092	GRMZM2G006287
GRMZM2G007283	GRMZM2G080775	GRMZM2G058095	GRMZM2G328268	GRMZM2G163136	GRMZM5G802899
GRMZM2G007288	GRMZM2G080912	GRMZM2G040965	GRMZM2G046729	GRMZM2G022972	GRMZM2G127810
GRMZM2G007289	GRMZM2G170299	GRMZM2G073882	GRMZM2G051689	GRMZM2G100121	GRMZM2G316758
GRMZM2G007300	GRMZM2G024668	GRMZM2G081790	GRMZM5G828987	GRMZM2G058024	GRMZM2G459824
GRMZM2G007306	GRMZM5G878073	GRMZM2G172917	GRMZM2G113205	GRMZM5G832175	GRMZM2G492296
GRMZM2G007324	GRMZM2G115981	GRMZM2G064759	GRMZM5G863344	GRMZM2G111760	GRMZM2G575305
GRMZM2G007327	GRMZM6G907181	GRMZM2G040349	GRMZM2G081729	GRMZM2G169943	GRMZM2G701063
GRMZM2G007339	AC187262.4_FG007	GRMZM2G023652	GRMZM2G087901	GRMZM2G171073	GRMZM2G548261
GRMZM2G007347	GRMZM2G438814	GRMZM2G156127	GRMZM2G178741	GRMZM2G395749	GRMZM2G368047
GRMZM2G007372	GRMZM2G384731	GRMZM2G395128	GRMZM2G479529	GRMZM2G527028	GRMZM2G456357
GRMZM2G007381	GRMZM2G533147	GRMZM2G008513	GRMZM2G127050	GRMZM2G100473	GRMZM2G045102
GRMZM2G007384	GRMZM2G454797	GRMZM2G009282	GRMZM2G126781	GRMZM2G080178	GRMZM2G049370
GRMZM2G007385	AC197432.4_FG001	GRMZM2G469673	GRMZM2G009808	AC197705.4_FG001	GRMZM2G025611
GRMZM2G007399	GRMZM2G362303	GRMZM2G029537	GRMZM2G137779	GRMZM6G397851	GRMZM2G163578
GRMZM2G007404	GRMZM2G061791	GRMZM2G033653	GRMZM2G438840	GRMZM2G075456	GRMZM2G359566
GRMZM2G007406	GRMZM2G419267	GRMZM5G891834	AC149818.2_FG009	GRMZM5G897818	GRMZM2G389155
GRMZM2G007426	GRMZM2G083755	GRMZM2G076657	AC233901.1_FG008	GRMZM2G045781	GRMZM2G103847
GRMZM2G007441	GRMZM2G142507	GRMZM2G328427	GRMZM2G172014	GRMZM2G009214	GRMZM2G074307
GRMZM2G007453	GRMZM2G142597	GRMZM2G082387	GRMZM2G064005	GRMZM2G041699	GRMZM5G843434
GRMZM2G007466	GRMZM2G441903	GRMZM2G032132	GRMZM2G171440	GRMZM2G430849	GRMZM2G023325
GRMZM2G007475	GRMZM2G132763	GRMZM2G359505	GRMZM2G174080	GRMZM2G034668	GRMZM2G039173
GRMZM2G007477	GRMZM2G132748	GRMZM2G058450	GRMZM5G829967	GRMZM2G016948	GRMZM2G056961
GRMZM2G007481	GRMZM2G132704	GRMZM2G486757	GRMZM2G064563	AC203966.5_FG003	GRMZM2G419244
GRMZM2G007486	GRMZM2G132623	GRMZM5G893603	GRMZM2G148057	AC234164.1_FG004	GRMZM2G107096
GRMZM2G007489	GRMZM2G132607	GRMZM2G466780	GRMZM2G110258	GRMZM2G080501	GRMZM2G157153
GRMZM2G007514	GRMZM2G121312	GRMZM2G032763	GRMZM2G110236	GRMZM5G815323	GRMZM2G487778
GRMZM2G007546	GRMZM5G839014	GRMZM5G886883	GRMZM2G168355	GRMZM2G106558	GRMZM2G084576
GRMZM2G007555	GRMZM5G836190	AC195154.3_FG004	GRMZM2G104620	GRMZM2G172297	GRMZM2G099678
GRMZM2G007587	GRMZM5G854901	GRMZM2G008764	GRMZM2G320305	AC216886.3_FG002	GRMZM2G304687
GRMZM2G007590	GRMZM5G879527	GRMZM2G402088	GRMZM2G431714	GRMZM2G381086	GRMZM6G980248
GRMZM2G007615	AC234203.1_FG009	GRMZM2G122362	GRMZM2G058481	GRMZM2G177445	GRMZM5G876022
GRMZM2G007630	AC234203.1_FG010	GRMZM2G046681	AC152495.1_FG002	GRMZM2G031317	GRMZM2G047763
GRMZM2G007633	AC234203.1_FG011	GRMZM2G075884	GRMZM2G005134	GRMZM2G376085	GRMZM2G383735
GRMZM2G007647	AC234203.1_FG004	GRMZM2G377115	GRMZM2G003762	GRMZM2G146161	GRMZM2G107901
GRMZM2G007651	GRMZM2G161004	GRMZM2G545326	GRMZM2G050774	GRMZM2G014022	GRMZM5G865508
GRMZM2G007659	GRMZM2G160917	GRMZM2G146514	GRMZM2G044377	GRMZM2G129189	GRMZM5G882852
GRMZM2G007675	GRMZM2G115442	GRMZM2G145951	GRMZM2G165695	GRMZM2G046743	GRMZM2G168721
GRMZM2G007680	GRMZM2G022499	GRMZM2G085836	GRMZM2G131120	GRMZM2G470438	GRMZM2G323287
GRMZM2G007681	GRMZM2G007681	GRMZM2G365423	GRMZM2G180596	GRMZM2G089873	GRMZM5G854880
GRMZM2G007683	GRMZM2G055992	GRMZM2G104704	GRMZM2G163998	GRMZM2G072526	GRMZM2G131982
GRMZM2G007695	GRMZM2G056056	AC205376.4_FG008	GRMZM2G007680	GRMZM2G159854	GRMZM2G381402
GRMZM2G007715	GRMZM2G056122	AC217811.3_FG002	GRMZM2G037831	GRMZM2G074742	GRMZM2G057778
GRMZM2G007721	GRMZM2G088627	GRMZM2G134563	GRMZM2G010093	GRMZM2G382632	AC200565.4_FG001
GRMZM2G007729	GRMZM2G009009	GRMZM2G004908	GRMZM2G136910	GRMZM2G305080	GRMZM2G096792
GRMZM2G007734	GRMZM2G009117	GRMZM2G435104	GRMZM2G142019	GRMZM2G104676	AC197164.4_FG002
GRMZM2G007736	GRMZM2G124557	GRMZM2G101687	GRMZM2G046284	GRMZM2G004957	GRMZM2G112951
GRMZM2G007754	GRMZM2G124638	GRMZM2G081829	GRMZM2G347226	GRMZM2G110000	AC233888.1_FG001
GRMZM2G007757	GRMZM2G068193	GRMZM2G030106	GRMZM2G093895	GRMZM2G080045	GRMZM2G128212
GRMZM2G007791	GRMZM2G004582	GRMZM2G147701	GRMZM2G048175	GRMZM5G829897	GRMZM2G170586
GRMZM2G007795	GRMZM2G169270	GRMZM2G076631	GRMZM2G009448	GRMZM2G147420	GRMZM2G430780
GRMZM2G007801	GRMZM2G168893	GRMZM2G319649	GRMZM2G181227	GRMZM2G140633	AC194937.3_FG004
GRMZM2G007810	GRMZM2G168849	GRMZM2G102216	GRMZM2G113815	GRMZM2G016477	GRMZM2G068904
GRMZM2G007835	GRMZM2G141784	GRMZM2G035042	GRMZM2G058612	GRMZM2G077256	GRMZM5G877884
GRMZM2G007848	GRMZM2G016088	GRMZM2G332809	GRMZM2G571844	GRMZM2G350918	GRMZM2G440529
GRMZM2G007854	GRMZM2G070163	GRMZM2G080519	GRMZM2G300965	GRMZM2G131167	AC177924.2_FG003
GRMZM2G007867	GRMZM2G169820	AC196278.2_FG004	GRMZM2G149580	GRMZM2G454176	GRMZM2G047616
GRMZM2G007871	GRMZM2G329750	GRMZM2G056773	GRMZM2G420407	GRMZM2G433076	GRMZM2G412440
GRMZM2G007885	GRMZM2G166355	AC186164.3_FG001	GRMZM2G073943	GRMZM2G420823	GRMZM2G703281
GRMZM2G007899	GRMZM2G166407	GRMZM2G413069	GRMZM5G827286	GRMZM2G084347	GRMZM2G105834
GRMZM2G007907	GRMZM2G149480	GRMZM2G116079	GRMZM2G128876	GRMZM2G073969	GRMZM2G010927
GRMZM2G007914	GRMZM2G449123	GRMZM2G027640	GRMZM2G002483	GRMZM2G109480	GRMZM5G808847
GRMZM2G007915	GRMZM2G084149	GRMZM2G457630	GRMZM2G149943	GRMZM2G142620	GRMZM2G702522
GRMZM2G007922	GRMZM2G061542	GRMZM2G083346	GRMZM2G146951	GRMZM2G043301	AC210598.3_FG003
GRMZM2G007928	GRMZM2G005652	GRMZM2G003068	GRMZM2G062585	GRMZM5G894016	GRMZM2G107591
GRMZM2G007933	GRMZM2G076257	GRMZM5G872217	GRMZM2G094352	GRMZM2G026580	GRMZM2G341918
GRMZM2G007939	GRMZM2G006293	GRMZM2G052476	GRMZM2G079777	GRMZM2G074427	GRMZM2G132882
GRMZM2G007948	GRMZM2G074270	GRMZM2G014672	GRMZM2G167018	GRMZM2G012220	GRMZM2G455321
GRMZM2G007953	GRMZM2G074114	GRMZM2G100380	GRMZM2G109515	GRMZM2G171373	GRMZM2G587231
GRMZM2G007957	GRMZM2G132780	GRMZM2G109383	GRMZM2G034152	GRMZM2G319878	GRMZM2G306597
GRMZM2G007969	GRMZM2G132712	GRMZM2G073017	GRMZM2G420774	GRMZM5G845682	GRMZM2G152120
GRMZM2G007981	GRMZM2G337191	GRMZM2G073114	GRMZM2G063566	GRMZM2G125032	GRMZM2G367023
GRMZM2G008032	GRMZM2G337190	GRMZM2G311883	GRMZM2G119783	GRMZM2G126148	GRMZM2G410990
GRMZM2G008047	GRMZM2G329909	GRMZM5G854036	GRMZM2G091316	GRMZM2G169726	GRMZM2G067350
GRMZM2G008058	GRMZM5G896294	GRMZM2G008972	GRMZM2G122941	GRMZM2G169580	GRMZM2G159935
GRMZM2G008060	GRMZM2G386209	GRMZM2G085089	GRMZM2G141136	GRMZM2G104231	GRMZM2G410951
GRMZM2G008061	GRMZM2G427451	GRMZM2G115518	GRMZM2G039824	GRMZM5G830436	GRMZM2G050748
GRMZM2G008064	AC197246.3_FG003	GRMZM2G159142	GRMZM2G113682	GRMZM2G035651	GRMZM2G036290
GRMZM2G008072	GRMZM5G828396	GRMZM2G049755	GRMZM2G078292	GRMZM2G071599	GRMZM2G181158
GRMZM2G008093	AC197246.3_FG001	GRMZM2G406165	GRMZM2G172642	GRMZM2G075712	GRMZM2G035805
GRMZM2G008095	GRMZM2G032597	GRMZM2G080129	GRMZM2G502467	GRMZM2G414540	GRMZM2G058155
GRMZM2G008106	GRMZM2G096585	GRMZM2G085587	GRMZM2G325907	GRMZM2G025105	GRMZM2G444073
GRMZM2G008108	GRMZM2G096806	GRMZM2G442404	GRMZM2G452084	GRMZM2G122654	GRMZM2G040736
GRMZM2G008109	GRMZM2G179366	GRMZM2G102560	GRMZM2G124744	GRMZM2G521844	GRMZM2G069382
GRMZM2G008123	GRMZM2G124797	GRMZM2G074017	GRMZM2G394500	GRMZM2G010048	GRMZM2G149590
GRMZM2G008166	GRMZM2G161233	GRMZM5G844257	GRMZM2G028014	GRMZM2G078198	GRMZM5G866465
GRMZM2G008175	GRMZM2G703858	GRMZM2G070633	GRMZM2G089484	GRMZM2G390896	GRMZM5G844143
GRMZM2G008202	GRMZM2G012123	GRMZM2G113064	GRMZM2G063492	GRMZM2G176489	GRMZM2G134325
GRMZM2G008209	GRMZM2G012453	GRMZM2G379835	GRMZM2G166665	GRMZM2G077375	GRMZM5G888999
GRMZM2G008216	GRMZM5G871093	GRMZM2G080537	GRMZM2G171716	GRMZM5G837606	GRMZM2G013581
GRMZM2G008226	GRMZM5G894518	GRMZM2G171406	GRMZM2G164538	GRMZM2G133781	GRMZM2G389948
GRMZM2G008232	GRMZM5G872373	GRMZM2G130432	GRMZM2G056799	GRMZM2G068331	GRMZM2G179264
GRMZM2G008234	GRMZM5G866884	GRMZM2G061910	GRMZM2G069784	GRMZM2G076017	GRMZM2G013430
GRMZM2G008242	GRMZM2G424241	GRMZM2G074053	GRMZM2G074585	GRMZM2G111421	GRMZM2G422641
GRMZM2G008247	GRMZM2G383817	GRMZM5G870970	AC204711.3_FG003	GRMZM5G878561	GRMZM2G020471
GRMZM2G008250	GRMZM2G124417	GRMZM2G378665	AC204711.3_FG002	GRMZM2G117238	GRMZM6G911845
GRMZM2G008252	GRMZM2G142383	GRMZM5G812088	AC215690.3_FG002	GRMZM2G369956	GRMZM2G427564
GRMZM2G008259	GRMZM2G421579	GRMZM2G334142	GRMZM2G159732	GRMZM2G018756	GRMZM2G177145
GRMZM2G008263	GRMZM2G148744	GRMZM2G072861	GRMZM2G151041	GRMZM2G147701	GRMZM2G100982
GRMZM2G008273	GRMZM2G114739	GRMZM2G046459	GRMZM2G128399	GRMZM2G130351	GRMZM2G039723
GRMZM2G008287	GRMZM2G114816	GRMZM2G469142	GRMZM2G095826	GRMZM2G116087	GRMZM2G441029
GRMZM2G008290	GRMZM2G114841	GRMZM5G857379	GRMZM2G095725	GRMZM2G138770	GRMZM6G816863
GRMZM2G008309	GRMZM2G114904	GRMZM5G800598	GRMZM2G027241	GRMZM5G849149	GRMZM2G497928
GRMZM2G008326	GRMZM2G171111	GRMZM2G077531	GRMZM2G049681	GRMZM2G134162	GRMZM2G474039
GRMZM2G008327	GRMZM2G407249	GRMZM2G137894	GRMZM2G045844	GRMZM2G082293	GRMZM2G174739
GRMZM2G008353	GRMZM2G041262	GRMZM2G573732	GRMZM2G055437	GRMZM2G123920	AC220927.3_FG008
GRMZM2G008356	GRMZM2G136534	GRMZM2G127338	GRMZM2G059042	GRMZM2G150474	GRMZM2G160611
GRMZM2G008359	GRMZM2G083725	GRMZM2G136680	GRMZM2G407740	GRMZM2G181605	GRMZM2G034061
GRMZM2G008369	GRMZM2G083551	GRMZM2G099187	GRMZM2G330424	GRMZM2G359322	GRMZM2G077212
GRMZM2G008406	GRMZM2G083538	GRMZM2G325247	GRMZM2G355469	GRMZM2G418223	GRMZM2G032244
GRMZM2G008410	GRMZM2G135617	GRMZM2G134863	GRMZM2G158140	GRMZM2G130389	GRMZM2G022686
GRMZM2G008425	GRMZM2G135654	GRMZM2G060337	GRMZM2G136344	GRMZM2G425719	GRMZM2G464676
GRMZM2G008430	GRMZM2G436319	GRMZM2G054070	GRMZM2G087809	GRMZM2G059428	GRMZM2G089472
GRMZM2G008444	GRMZM5G886044	GRMZM2G086768	GRMZM2G078641	GRMZM5G865319	GRMZM2G100719
GRMZM2G008456	GRMZM2G068657	GRMZM2G061492	GRMZM2G173878	GRMZM2G396248	GRMZM2G389379
GRMZM2G008464	GRMZM2G075003	GRMZM2G084812	GRMZM2G025366	GRMZM5G859107	GRMZM2G362557
GRMZM2G008468	GRMZM2G064962	GRMZM2G106233	GRMZM2G175313	GRMZM2G589470	GRMZM2G322844
GRMZM2G008474	GRMZM2G054252	GRMZM2G000254	GRMZM2G070448	GRMZM2G107689	GRMZM2G046438
GRMZM2G008482	GRMZM2G136453	AC204292.4_FG002	GRMZM2G070279	GRMZM2G559822	GRMZM2G057208
GRMZM2G008490	GRMZM2G043198	GRMZM2G435627	AC233888.1_FG001	GRMZM2G000825	GRMZM2G427369
GRMZM2G008497	GRMZM2G138425	GRMZM2G354696	GRMZM2G101393	GRMZM2G159110	GRMZM2G093313
GRMZM2G008501	GRMZM2G159996	GRMZM2G053980	GRMZM2G175140	GRMZM2G010505	GRMZM2G426023
GRMZM2G008507	GRMZM2G020631	GRMZM2G442057	GRMZM2G043887	GRMZM2G172448	GRMZM5G814271
GRMZM2G008513	GRMZM5G872204	GRMZM2G090905	AC206901.3_FG005	GRMZM2G051683	GRMZM2G009400
GRMZM2G008528	GRMZM5G814441	GRMZM2G176651	GRMZM2G166903	GRMZM2G425798	GRMZM2G104484
GRMZM2G008539	GRMZM2G080565	GRMZM5G833124	GRMZM2G330035	GRMZM2G000014	GRMZM2G353114
GRMZM2G008556	GRMZM2G041797	GRMZM2G430871	GRMZM2G054418	GRMZM2G069098	GRMZM2G170413
GRMZM2G008558	GRMZM2G317770	GRMZM2G129031	GRMZM2G123450	GRMZM2G455124	AC217966.3_FG007
GRMZM2G008578	GRMZM2G048129	GRMZM2G090338	GRMZM2G127821	GRMZM2G178351	GRMZM2G000566
GRMZM2G008593	GRMZM2G033828	GRMZM2G132212	GRMZM2G048567	GRMZM2G142179	GRMZM2G033236
GRMZM2G008607	GRMZM2G053027	GRMZM2G163809	GRMZM2G126742	GRMZM2G065655	GRMZM2G144857
GRMZM2G008611	GRMZM2G153823	GRMZM5G800488	GRMZM2G134523	AC233955.1_FG008	GRMZM2G130739
GRMZM2G008622	GRMZM2G153945	GRMZM2G436981	GRMZM2G027173	AC225718.2_FG006	GRMZM2G163594
GRMZM2G008623	GRMZM2G452523	GRMZM2G555108	GRMZM2G026983	GRMZM2G094579	GRMZM2G127635
GRMZM2G008638	GRMZM2G143644	GRMZM2G001898	GRMZM2G086403	GRMZM2G010149	GRMZM2G557158
GRMZM2G008642	AC206989.4_FG002	GRMZM2G021896	GRMZM2G305146	GRMZM2G099619	GRMZM2G157127
GRMZM2G008647	GRMZM2G030494	GRMZM2G398527	GRMZM2G077036	GRMZM2G026649	GRMZM2G170628
GRMZM2G008649	GRMZM2G069476	GRMZM2G005641	GRMZM2G702529	GRMZM2G368827	AC214753.2_FG002
GRMZM2G008657	GRMZM2G069594	GRMZM2G053927	AC235534.1_FG007	GRMZM6G247892	GRMZM2G061354
GRMZM2G008663	GRMZM2G107336	AC197029.3_FG003	GRMZM2G017414	GRMZM2G151909	AC202439.3_FG001
GRMZM2G008665	GRMZM2G045135	GRMZM2G160364	GRMZM2G455128	GRMZM2G149756	GRMZM2G126182
GRMZM2G008687	GRMZM2G045401	GRMZM2G135763	GRMZM2G133018	GRMZM2G034833	GRMZM2G400806
GRMZM2G008691	GRMZM2G045503	GRMZM2G305406	GRMZM2G391272	GRMZM2G368698	GRMZM2G481373
GRMZM2G008710	GRMZM2G019050	GRMZM2G069528	GRMZM2G091534	GRMZM2G138572	GRMZM2G700046
GRMZM2G008712	GRMZM2G077320	GRMZM2G001645	GRMZM2G125023	GRMZM2G174070	GRMZM2G036980
GRMZM2G008714	GRMZM2G175280	GRMZM2G127015	AC208110.2_FG007	GRMZM2G313448	GRMZM2G159008
GRMZM2G008715	GRMZM2G477872	GRMZM5G868664	GRMZM2G128934	AC194970.5_FG002	GRMZM2G427531
GRMZM2G008726	GRMZM2G107031	GRMZM2G052893	GRMZM2G029039	GRMZM2G009506	GRMZM2G473104
GRMZM2G008728	GRMZM2G175396	GRMZM2G488458	GRMZM2G023387	GRMZM5G891656	GRMZM2G008202
GRMZM2G008730	GRMZM2G175423	GRMZM2G382413	GRMZM5G831843	GRMZM5G814279	GRMZM2G422212
GRMZM2G008748	GRMZM2G159581	GRMZM5G816386	GRMZM2G000633	GRMZM2G448701	GRMZM2G068947
GRMZM2G008751	AC206030.4_FG001	GRMZM2G134284	GRMZM2G017474	GRMZM2G065665	AC188710.4_FG006
GRMZM2G008764	GRMZM2G079956	GRMZM2G589579	GRMZM2G114434	GRMZM2G070620	GRMZM2G154580
GRMZM2G008765	GRMZM2G164909	GRMZM2G017329	GRMZM2G085236	GRMZM2G019225	GRMZM2G179810
GRMZM2G008773	GRMZM2G000435	GRMZM2G003930	GRMZM2G127668	GRMZM2G075262	GRMZM2G168479
GRMZM2G008789	GRMZM2G021687	GRMZM2G070605	GRMZM2G331770	GRMZM2G055434	GRMZM2G391831
GRMZM2G008792	GRMZM2G021816	GRMZM2G356142	GRMZM2G027056	GRMZM2G436448	GRMZM2G178887
GRMZM2G008819	GRMZM2G049346	GRMZM2G018142	GRMZM2G120136	GRMZM5G809078	GRMZM2G483598
GRMZM2G008854	GRMZM2G142962	GRMZM2G101852	GRMZM2G143389	GRMZM2G054807	AC210013.4_FG005
GRMZM2G008859	GRMZM2G318475	GRMZM2G044866	GRMZM2G006894	GRMZM2G151997	GRMZM5G855924
GRMZM2G008862	GRMZM2G154267	GRMZM2G470292	GRMZM2G384255	GRMZM2G085460	GRMZM2G026676
GRMZM2G008892	GRMZM2G123094	GRMZM2G052844	GRMZM2G155111	GRMZM2G111451	GRMZM2G138589
GRMZM2G008898	GRMZM2G050556	GRMZM2G000719	GRMZM2G149932	GRMZM2G057571	GRMZM2G145772
GRMZM2G008919	GRMZM2G001803	GRMZM2G089553	GRMZM2G092365	GRMZM2G044968	GRMZM2G144956
GRMZM2G009009	GRMZM2G055968	GRMZM2G102314	GRMZM2G092607	GRMZM2G412373	GRMZM2G130260
GRMZM2G009014	GRMZM2G076723	AC203392.3_FG004	GRMZM2G011513	GRMZM2G045981	GRMZM2G070744
GRMZM2G009019	GRMZM2G092925	GRMZM2G110511	GRMZM2G074759	GRMZM2G085970	GRMZM2G040706
GRMZM2G009021	GRMZM2G412846	GRMZM2G468132	GRMZM2G001934	GRMZM2G109865	GRMZM2G021303
GRMZM2G009025	GRMZM2G030594	GRMZM2G120951	GRMZM2G110908	GRMZM2G127656	GRMZM2G049541
GRMZM2G009030	GRMZM2G117189	GRMZM2G033413	GRMZM2G110869	GRMZM2G020081	GRMZM2G062218
GRMZM2G009045	GRMZM2G117250	GRMZM2G142057	GRMZM2G178025	GRMZM2G014276	GRMZM2G467576
GRMZM2G009048	GRMZM2G478417	GRMZM2G067743	GRMZM5G806435	GRMZM2G140752	GRMZM2G075594
GRMZM2G009060	GRMZM2G386460	GRMZM2G023636	GRMZM5G833299	GRMZM2G176638	GRMZM2G352428
GRMZM2G009065	GRMZM2G386463	GRMZM2G051197	GRMZM2G110616	GRMZM2G000093	GRMZM2G122187
GRMZM2G009070	GRMZM2G031169	GRMZM2G020216	GRMZM2G107532	GRMZM2G022945	GRMZM2G177863
GRMZM2G009091	GRMZM2G104938	GRMZM2G405203	GRMZM2G165998	GRMZM2G017164	GRMZM2G368662
GRMZM2G009097	AC218900.3_FG001	GRMZM2G102521	GRMZM2G065635	GRMZM2G062527	GRMZM2G179490
GRMZM2G009103	GRMZM2G442763	GRMZM5G825935	GRMZM2G550861	GRMZM2G165755	GRMZM2G341302
GRMZM2G009117	GRMZM2G141607	GRMZM2G369481	GRMZM2G023715	GRMZM2G120440	GRMZM2G176216
GRMZM2G009125	GRMZM2G141634	GRMZM2G052373	GRMZM2G127945	GRMZM2G124371	GRMZM2G130055
GRMZM2G009136	GRMZM2G349749	GRMZM2G081474	GRMZM2G036567	GRMZM2G079629	GRMZM2G169947
GRMZM2G009139	GRMZM5G889620	GRMZM2G316232	GRMZM2G117250	GRMZM2G420407	GRMZM2G158191
GRMZM2G009144	GRMZM2G082640	GRMZM2G141256	GRMZM2G167438	GRMZM5G896260	GRMZM2G361896
GRMZM2G009163	GRMZM2G082573	GRMZM2G473310	GRMZM2G110681	GRMZM2G021822	GRMZM2G058149
GRMZM2G009166	GRMZM2G457309	GRMZM2G020676	GRMZM2G174574	GRMZM2G303775	GRMZM2G117497
GRMZM2G009188	GRMZM2G157010	AC233955.1_FG009	GRMZM2G037152	GRMZM2G172657	GRMZM2G055154
GRMZM2G009189	GRMZM2G157018	GRMZM2G124059	GRMZM2G177928	GRMZM2G091756	GRMZM2G433137
GRMZM2G009196	GRMZM2G136443	GRMZM2G166780	GRMZM2G013342	GRMZM2G113626	GRMZM2G380605
GRMZM2G009208	GRMZM2G436593	GRMZM2G065210	GRMZM2G072584	GRMZM2G148211	GRMZM2G043415
GRMZM2G009214	GRMZM5G829831	GRMZM2G358877	GRMZM2G055802	GRMZM2G088819	GRMZM2G425545
GRMZM2G009223	GRMZM2G004079	GRMZM2G093254	GRMZM2G068177	GRMZM2G113196	GRMZM2G430463
GRMZM2G009232	GRMZM5G899800	GRMZM5G894234	GRMZM5G882427	GRMZM2G037209	GRMZM2G414317
GRMZM2G009253	GRMZM2G416069	GRMZM2G136389	GRMZM2G073743	AC204007.3_FG008	GRMZM2G089618
GRMZM2G009265	GRMZM2G115750	GRMZM2G057491	GRMZM2G146847	GRMZM2G372200	GRMZM2G478160
GRMZM2G009282	GRMZM2G318803	GRMZM2G172021	GRMZM2G095892	GRMZM2G092525	GRMZM2G054048
GRMZM2G009320	GRMZM2G318794	GRMZM2G113267	GRMZM2G394450	GRMZM2G149093	GRMZM2G100524
GRMZM2G009323	GRMZM2G016210	GRMZM2G175797	GRMZM2G134951	GRMZM2G357688	GRMZM2G419257
GRMZM2G009326	GRMZM2G148896	GRMZM2G001466	GRMZM2G069093	GRMZM2G127338	GRMZM5G844017
GRMZM2G009335	GRMZM2G148867	GRMZM2G454594	GRMZM2G007546	GRMZM5G887077	GRMZM2G095757
GRMZM2G009344	GRMZM2G165011	GRMZM2G079925	GRMZM2G076584	GRMZM2G125345	GRMZM2G070603
GRMZM2G009346	GRMZM2G056686	GRMZM6G933659	GRMZM2G105233	GRMZM2G466394	GRMZM2G323499
GRMZM2G009348	GRMZM5G852533	GRMZM5G894486	GRMZM2G565940	GRMZM2G162316	AC197150.3_FG003
GRMZM2G009353	GRMZM5G833477	GRMZM2G063575	GRMZM2G306328	GRMZM2G079263	GRMZM2G046894
GRMZM2G009365	GRMZM2G422373	GRMZM2G093022	GRMZM2G083759	GRMZM2G324248	GRMZM2G337766
GRMZM2G009368	GRMZM2G315375	GRMZM2G471186	GRMZM2G001973	GRMZM2G068259	GRMZM2G386125
GRMZM2G009387	GRMZM2G491632	GRMZM2G437119	GRMZM2G153445	GRMZM2G149335	GRMZM2G477238
GRMZM2G009400	GRMZM2G328309	GRMZM2G057554	GRMZM2G123973	GRMZM2G076128	GRMZM2G463471
GRMZM2G009406	GRMZM2G112377	GRMZM2G038934	GRMZM2G137546	GRMZM2G165726	GRMZM2G026715
GRMZM2G009412	GRMZM2G389233	AC214507.3_FG001	GRMZM2G104176	GRMZM2G083012	GRMZM2G005710
GRMZM2G009413	GRMZM2G090177	GRMZM2G013619	GRMZM5G830695	GRMZM2G073884	GRMZM2G409997
GRMZM2G009426	GRMZM2G179703	GRMZM2G005284	GRMZM2G150928	GRMZM2G011806	GRMZM2G391272
GRMZM2G009435	GRMZM2G109977	GRMZM5G856306	GRMZM2G048474	GRMZM2G409893	GRMZM2G549568
GRMZM2G009438	GRMZM2G129513	GRMZM2G101264	GRMZM2G368662	GRMZM2G166459	GRMZM2G130302
GRMZM2G009443	AC215309.3_FG001	GRMZM2G142667	GRMZM2G099496	GRMZM2G136486	GRMZM2G318375
GRMZM2G009448	GRMZM2G139683	GRMZM2G172183	GRMZM2G047457	GRMZM2G058394	GRMZM2G026452
GRMZM2G009462	GRMZM2G106928	GRMZM2G085691	GRMZM2G089952	GRMZM2G165060	GRMZM2G166230
GRMZM2G009464	GRMZM2G086123	GRMZM2G085872	GRMZM2G087032	GRMZM2G076049	GRMZM2G177424
GRMZM2G009465	GRMZM5G804575	GRMZM2G092232	GRMZM2G043095	AC233979.1_FG008	GRMZM2G173419
GRMZM2G009475	GRMZM5G840852	GRMZM2G030299	GRMZM2G011541	AC209987.4_FG010	GRMZM2G306919
GRMZM2G009478	GRMZM2G448142	GRMZM2G167568	GRMZM5G888860	GRMZM2G171248	GRMZM2G097981
GRMZM2G009479	GRMZM2G448161	GRMZM2G406204	GRMZM2G040298	AC203754.4_FG008	GRMZM2G563728
GRMZM2G009506	GRMZM2G448344	GRMZM2G341934	GRMZM2G014499	GRMZM2G151763	GRMZM2G148144
GRMZM2G009510	GRMZM2G171934	GRMZM2G176840	GRMZM2G164224	GRMZM2G115834	GRMZM2G171229
GRMZM2G009530	AC234528.1_FG001	GRMZM2G040158	GRMZM2G099666	GRMZM5G826216	GRMZM5G851617
GRMZM2G009538	AC234528.1_FG004	GRMZM2G143588	GRMZM2G031615	GRMZM2G000665	GRMZM2G481210
GRMZM2G009544	AC234528.1_FG005	GRMZM2G092481	GRMZM2G107591	GRMZM5G812246	GRMZM2G463640
GRMZM2G009546	GRMZM2G103258	GRMZM2G075901	GRMZM2G135019	GRMZM2G393529	GRMZM2G590971
GRMZM2G009563	GRMZM6G829919	GRMZM2G018706	GRMZM2G055135	GRMZM2G417089	GRMZM6G443309
GRMZM2G009571	GRMZM2G357804	GRMZM2G415343	GRMZM2G105387	GRMZM2G051012	GRMZM2G452996
GRMZM2G009575	GRMZM2G057608	GRMZM2G358279	GRMZM2G147756	AC149475.2_FG007	AC212186.3_FG011
GRMZM2G009588	GRMZM2G058402	GRMZM2G315806	GRMZM2G086190	GRMZM2G436020	GRMZM2G158117
GRMZM2G009591	GRMZM2G167548	GRMZM2G018080	GRMZM2G111756	GRMZM2G428216	GRMZM2G018514
GRMZM2G009593	GRMZM2G167836	GRMZM2G470438	GRMZM2G164098	GRMZM2G140721	GRMZM2G071704
GRMZM2G009598	GRMZM2G320689	GRMZM2G407396	GRMZM2G054013	GRMZM2G004138	GRMZM6G205247
GRMZM2G009626	GRMZM2G022866	GRMZM2G464818	GRMZM2G138683	GRMZM2G127232	GRMZM2G443560
GRMZM2G009627	GRMZM2G023059	GRMZM2G035156	GRMZM2G179639	GRMZM2G129166	GRMZM2G010433
GRMZM2G009638	GRMZM5G825090	GRMZM2G142609	GRMZM2G081843	GRMZM2G151921	GRMZM2G154626
GRMZM2G009653	GRMZM2G144387	GRMZM2G119933	GRMZM2G075489	GRMZM2G472945	GRMZM2G158029
GRMZM2G009655	GRMZM2G144978	GRMZM2G156486	GRMZM2G108364	GRMZM2G169911	GRMZM2G703565
GRMZM2G009661	GRMZM2G144982	GRMZM2G012102	GRMZM5G896260	GRMZM2G139811	GRMZM2G466549
GRMZM2G009681	GRMZM5G882446	GRMZM2G012216	GRMZM2G010372	GRMZM2G464393	GRMZM2G410963
GRMZM2G009683	GRMZM2G015344	GRMZM2G147920	AC183932.3_FG007	GRMZM2G138131	GRMZM5G856929
GRMZM2G009690	GRMZM2G016439	GRMZM2G410515	GRMZM2G072071	GRMZM2G122198	GRMZM5G886177
GRMZM2G009703	GRMZM2G319357	GRMZM2G581425	GRMZM2G137046	GRMZM2G103937	AC204292.4_FG003
GRMZM2G009715	GRMZM2G158479	GRMZM2G388915	GRMZM2G055826	GRMZM2G171365	GRMZM2G434935
GRMZM2G009717	GRMZM2G158462	GRMZM2G055217	GRMZM2G311919	GRMZM2G447447	AC184127.3_FG003
GRMZM2G009719	GRMZM2G158437	GRMZM2G003506	GRMZM2G139300	GRMZM2G042920	AC206582.2_FG002
GRMZM2G009724	AC194264.3_FG006	GRMZM2G094444	GRMZM5G836353	GRMZM2G063533	AC202129.3_FG001
GRMZM2G009732	GRMZM2G449163	GRMZM2G128665	GRMZM2G147014	GRMZM2G157252	GRMZM2G366301
GRMZM2G009735	GRMZM2G449177	GRMZM2G163043	GRMZM2G168980	GRMZM2G038893	GRMZM2G076474
GRMZM2G009785	GRMZM2G149414	GRMZM2G157580	GRMZM2G028397	GRMZM2G030717	GRMZM5G870829
GRMZM2G009794	GRMZM2G149442	GRMZM2G164965	GRMZM2G046885	GRMZM2G013781	GRMZM2G327907
GRMZM2G009795	GRMZM2G015588	GRMZM2G140549	GRMZM5G862882	AC235543.1_FG002	GRMZM2G066005
GRMZM2G009804	GRMZM2G025488	GRMZM2G072041	GRMZM2G109821	GRMZM2G446201	GRMZM5G878603
GRMZM2G009808	GRMZM2G180575	GRMZM2G060952	GRMZM2G454424	GRMZM2G471186	GRMZM2G040481
GRMZM2G009818	GRMZM2G046005	GRMZM2G346861	GRMZM2G070446	GRMZM2G102944	GRMZM2G453148
GRMZM2G009837	GRMZM2G179677	GRMZM2G159110	GRMZM2G145518	GRMZM2G164405	GRMZM2G176568
GRMZM2G009843	GRMZM2G095579	GRMZM2G019689	GRMZM2G464895	GRMZM2G144088	GRMZM2G427603
GRMZM2G009845	GRMZM2G143878	GRMZM2G060138	GRMZM2G005454	GRMZM2G432050	GRMZM2G398731
GRMZM2G009849	GRMZM2G143917	GRMZM5G883632	GRMZM2G047941	GRMZM5G816289	GRMZM2G122846
GRMZM2G009869	AC202011.3_FG010	GRMZM2G093217	GRMZM2G366411	GRMZM2G106177	GRMZM5G892338
GRMZM2G009871	GRMZM2G158890	GRMZM2G012566	GRMZM2G180328	GRMZM2G368890	GRMZM2G063001
GRMZM2G009876	GRMZM2G119761	GRMZM5G804658	GRMZM2G084899	GRMZM2G365957	GRMZM2G066369
GRMZM2G009888	GRMZM2G175818	GRMZM2G471904	GRMZM2G061906	GRMZM2G368041	GRMZM2G083042
GRMZM2G009892	GRMZM2G049057	GRMZM2G041955	GRMZM2G014914	GRMZM2G013530	GRMZM5G870571
GRMZM2G009894	GRMZM2G303157	GRMZM2G443265	GRMZM2G468147	GRMZM2G027958	GRMZM2G313078
GRMZM2G009895	GRMZM2G303149	GRMZM2G158197	GRMZM2G381638	GRMZM2G123202	GRMZM2G178046
GRMZM2G009901	GRMZM2G037655	AC208436.3_FG007	GRMZM2G077655	GRMZM2G108865	GRMZM5G866024
GRMZM2G009913	GRMZM2G037650	AC208201.3_FG001	GRMZM2G097129	GRMZM2G116812	AC208860.3_FG002
GRMZM2G009928	GRMZM2G089528	GRMZM2G087161	GRMZM2G042429	GRMZM2G054632	GRMZM2G027522
GRMZM2G009936	GRMZM2G460383	GRMZM2G110000	GRMZM2G075794	GRMZM2G146047	GRMZM2G018627
GRMZM2G009940	GRMZM2G122064	GRMZM2G144224	GRMZM2G075438	GRMZM2G013465	GRMZM2G427404
GRMZM2G009948	GRMZM2G122126	GRMZM2G066274	GRMZM2G098517	GRMZM2G048522	GRMZM2G451308
GRMZM2G009958	GRMZM2G348452	GRMZM2G095043	GRMZM2G111737	GRMZM2G070849	GRMZM2G373607
GRMZM2G009968	GRMZM2G148281	GRMZM2G017536	GRMZM2G000818	GRMZM2G138245	GRMZM2G003493
GRMZM2G009987	GRMZM2G178924	GRMZM2G092442	GRMZM2G099483	GRMZM2G084825	GRMZM5G836729
GRMZM2G009994	GRMZM2G178913	GRMZM2G121960	GRMZM2G413717	GRMZM2G097032	GRMZM2G305216
GRMZM2G009995	GRMZM2G021074	GRMZM5G895991	GRMZM2G084727	GRMZM2G079638	GRMZM2G078294
GRMZM2G009998	GRMZM2G401147	GRMZM2G476593	GRMZM5G868471	GRMZM2G465999	GRMZM2G326263
GRMZM2G010000	GRMZM5G858884	GRMZM2G160466	GRMZM2G009968	GRMZM2G453349	GRMZM2G148064
GRMZM2G010011	GRMZM2G028726	GRMZM2G145008	GRMZM2G065829	GRMZM5G892035	GRMZM2G377663
GRMZM2G010016	GRMZM2G050583	GRMZM2G003424	GRMZM2G168439	GRMZM2G140908	GRMZM2G046776
GRMZM2G010017	GRMZM2G029527	GRMZM2G062391	GRMZM2G082372	GRMZM2G061777	GRMZM5G851753
GRMZM2G010034	GRMZM2G470452	GRMZM2G133986	GRMZM2G020158	GRMZM2G025240	GRMZM2G337548
GRMZM2G010037	GRMZM2G448258	GRMZM2G061624	GRMZM2G169329	GRMZM2G118770	GRMZM2G420619
GRMZM2G010044	GRMZM2G125557	AC216247.3_FG005	GRMZM2G149317	GRMZM2G112894	GRMZM2G097078
GRMZM2G010048	GRMZM2G059502	GRMZM2G040515	GRMZM5G869971	GRMZM2G018716	GRMZM2G081953
GRMZM2G010052	GRMZM2G460861	GRMZM6G451610	GRMZM2G567165	GRMZM2G045294	AC177831.3_FG004
GRMZM2G010054	GRMZM2G059138	GRMZM2G326248	GRMZM2G352601	GRMZM2G431344	GRMZM2G048172
GRMZM2G010056	GRMZM2G110306	GRMZM2G092888	GRMZM5G825515	GRMZM2G096090	GRMZM2G112100
GRMZM2G010061	GRMZM5G866423	GRMZM2G434380	GRMZM2G123604	GRMZM2G057514	GRMZM2G407631
GRMZM2G010065	GRMZM2G129879	GRMZM2G311036	GRMZM2G138370	GRMZM2G133952	GRMZM2G341304
GRMZM2G010075	GRMZM5G825854	GRMZM2G336824	GRMZM2G038783	GRMZM2G320506	GRMZM2G406951
GRMZM2G010085	GRMZM2G043530	GRMZM2G120069	GRMZM2G154029	GRMZM2G395983	GRMZM2G097983
GRMZM2G010091	GRMZM2G016521	GRMZM2G340279	GRMZM5G860976	GRMZM2G124091	GRMZM2G149273
GRMZM2G010093	GRMZM2G048276	GRMZM2G347808	GRMZM2G178775	GRMZM2G135085	GRMZM2G034727
GRMZM2G010095	GRMZM5G820727	GRMZM2G048324	GRMZM2G320023	GRMZM2G001631	GRMZM2G397339
GRMZM2G010105	GRMZM2G073988	GRMZM2G139878	GRMZM2G148078	GRMZM2G085974	GRMZM2G100518
GRMZM2G010136	GRMZM2G073814	GRMZM2G149383	GRMZM2G109175	GRMZM2G042278	GRMZM2G134351
GRMZM2G010142	GRMZM2G373859	GRMZM2G020523	GRMZM2G103825	GRMZM2G088443	GRMZM2G159353
GRMZM2G010146	GRMZM2G428554	GRMZM2G018062	GRMZM2G000973	GRMZM2G018462	GRMZM2G384763
GRMZM2G010149	GRMZM2G059397	GRMZM2G179220	GRMZM2G177491	GRMZM2G135277	GRMZM2G132751
GRMZM2G010152	GRMZM2G106574	GRMZM2G064875	GRMZM2G044100	GRMZM2G166711	AC186691.4_FG006
GRMZM2G010154	GRMZM2G155753	GRMZM5G827566	GRMZM2G405662	GRMZM2G129413	AC190609.3_FG001
GRMZM2G010156	GRMZM5G817046	GRMZM2G039312	GRMZM2G161540	GRMZM2G047800	GRMZM5G890438
GRMZM2G010163	GRMZM2G389567	GRMZM2G143202	GRMZM2G060265	GRMZM2G400602	GRMZM2G082399
GRMZM2G010176	GRMZM2G108008	GRMZM2G053742	GRMZM2G042250	GRMZM2G029785	GRMZM2G020666
[truncated: 24,523 more rows]

## Sheet: Dataset S2 GO_739 genes
GO term	Ontology	Description	Number in input list	Number in BG/Ref	p-value	FDR
GO:0006259	P	DNA metabolic process	59	464	5.2e-29	9.4e-26
GO:0007049	P	cell cycle	43	247	3.8e-26	3.4e-23
GO:0022402	P	cell cycle process	33	161	3e-22	1.8e-19
GO:0022403	P	cell cycle phase	25	91	9.1e-20	4.1e-17
GO:0051301	P	cell division	29	168	6.4e-18	2.3e-15
GO:0000279	P	M phase	21	80	1.8e-16	5.3e-14
GO:0007018	P	microtubule-based movement	22	95	3.3e-16	8.3e-14
GO:0000280	P	nuclear division	16	40	3.2e-15	7.1e-13
GO:0006260	P	DNA replication	26	171	5e-15	1e-12
GO:0000278	P	mitotic cell cycle	17	53	8.6e-15	1.5e-12
GO:0007017	P	microtubule-based process	27	210	5.9e-14	9.6e-12
GO:0006139	P	nucleobase, nucleoside, nucleotide and nucleic acid metabolic process	129	3518	9.6e-14	1.4e-11
GO:0051726	P	regulation of cell cycle	20	111	4.5e-13	6.2e-11
GO:0000087	P	M phase of mitotic cell cycle	13	33	1.5e-12	1.8e-10
GO:0007067	P	mitosis	13	33	1.5e-12	1.8e-10
GO:0006974	P	response to DNA damage stimulus	26	225	1.6e-12	1.8e-10
GO:0048285	P	organelle fission	16	67	2.5e-12	2.6e-10
GO:0006281	P	DNA repair	25	216	4.2e-12	4.2e-10
GO:0006807	P	nitrogen compound metabolic process	135	4183	1.7e-10	1.6e-08
GO:0006996	P	organelle organization	44	799	8e-10	7.1e-08
GO:0000075	P	cell cycle checkpoint	7	11	1.9e-08	1.6e-06
GO:0010564	P	regulation of cell cycle process	10	41	2.8e-08	2.3e-06
GO:0051783	P	regulation of nuclear division	7	12	3e-08	2.3e-06
GO:0006310	P	DNA recombination	11	65	1.5e-07	1.1e-05
GO:0033554	P	cellular response to stress	27	442	2.5e-07	1.8e-05
GO:0051716	P	cellular response to stimulus	41	893	3.5e-07	2.4e-05
GO:0009987	P	cellular process	289	12394	4.5e-07	3e-05
GO:0071103	P	DNA conformation change	16	172	4.9e-07	3.1e-05
GO:0032392	P	DNA geometric change	7	21	6e-07	3.2e-05
GO:0044260	P	cellular macromolecule metabolic process	178	6785	5.4e-07	3.2e-05
GO:0051327	P	M phase of meiotic cell cycle	9	45	6e-07	3.2e-05
GO:0000910	P	cytokinesis	11	75	5.5e-07	3.2e-05
GO:0007126	P	meiosis	9	45	6e-07	3.2e-05
GO:0032508	P	DNA duplex unwinding	7	21	6e-07	3.2e-05
GO:0006261	P	DNA-dependent DNA replication	10	62	8.3e-07	4.2e-05
GO:0016572	P	histone phosphorylation	5	6	9e-07	4.5e-05
GO:0051321	P	meiotic cell cycle	9	53	2e-06	9.8e-05
GO:0016043	P	cellular component organization	51	1325	2.1e-06	0.0001
GO:0033043	P	regulation of organelle organization	9	55	2.7e-06	0.00012
GO:0006298	P	mismatch repair	6	17	3e-06	0.00014
GO:0007088	P	regulation of mitosis	5	9	3.7e-06	0.00015
GO:0030071	P	regulation of mitotic metaphase/anaphase transition	5	9	3.7e-06	0.00015
GO:0007091	P	mitotic metaphase/anaphase transition	5	9	3.7e-06	0.00015
GO:0007346	P	regulation of mitotic cell cycle	6	21	8.3e-06	0.00034
GO:0033205	P	cytokinesis during cell cycle	7	34	9.3e-06	0.00037
GO:0010948	P	negative regulation of cell cycle process	5	12	1.1e-05	0.00042
GO:0010332	P	response to gamma radiation	5	12	1.1e-05	0.00042
GO:0010639	P	negative regulation of organelle organization	5	13	1.5e-05	0.00055
GO:0051129	P	negative regulation of cellular component organization	5	13	1.5e-05	0.00055
GO:0007059	P	chromosome segregation	6	24	1.6e-05	0.00057
GO:0051276	P	chromosome organization	18	292	2.2e-05	0.00078
GO:0043170	P	macromolecule metabolic process	186	7592	2.4e-05	0.00083
GO:0006270	P	DNA replication initiation	5	15	2.6e-05	0.00089
GO:0010212	P	response to ionizing radiation	5	16	3.4e-05	0.0011
GO:0000079	P	regulation of cyclin-dependent protein kinase activity	7	43	3.6e-05	0.0012
GO:0048229	P	gametophyte development	16	255	5.1e-05	0.0016
GO:0051128	P	regulation of cellular component organization	9	85	6.3e-05	0.002
GO:0009555	P	pollen development	12	186	0.00034	0.011
GO:0044237	P	cellular metabolic process	218	9644	0.00055	0.017
GO:0007010	P	cytoskeleton organization	12	199	0.00061	0.018
GO:0009553	P	embryo sac development	8	97	0.00076	0.022
GO:0051052	P	regulation of DNA metabolic process	5	35	0.00082	0.024
GO:0000226	P	microtubule cytoskeleton organization	7	76	0.00088	0.025
GO:0032501	P	multicellular organismal process	50	1674	0.0011	0.032
GO:0001558	P	regulation of cell growth	5	38	0.0011	0.032
GO:0007275	P	multicellular organismal development	47	1563	0.0014	0.038
GO:0045859	P	regulation of protein kinase activity	7	87	0.0018	0.048
GO:0043549	P	regulation of kinase activity	7	87	0.0018	0.048
GO:0032502	P	developmental process	49	1671	0.0019	0.048
GO:0003777	F	microtubule motor activity	22	95	3.3e-16	1.7e-13
GO:0003774	F	motor activity	22	118	1.6e-14	4.2e-12
GO:0016818	F	hydrolase activity, acting on acid anhydrides, in phosphorus-containing anhydrides	56	1092	4.4e-11	7.6e-09
GO:0016817	F	hydrolase activity, acting on acid anhydrides	56	1115	9.4e-11	1.2e-08
GO:0016462	F	pyrophosphatase activity	54	1068	1.7e-10	1.7e-08
GO:0017111	F	nucleoside-triphosphatase activity	52	1012	2.2e-10	1.9e-08
GO:0005524	F	ATP binding	108	3105	4e-10	2.9e-08
GO:0003677	F	DNA binding	96	2665	8.6e-10	5.5e-08
GO:0032559	F	adenyl ribonucleotide binding	110	3266	1.6e-09	8.9e-08
GO:0005488	F	binding	352	15311	2.5e-09	1.3e-07
GO:0001882	F	nucleoside binding	112	3443	7.2e-09	3.3e-07
GO:0032555	F	purine ribonucleotide binding	115	3607	1.3e-08	4.3e-07
GO:0032553	F	ribonucleotide binding	115	3607	1.3e-08	4.3e-07
GO:0001883	F	purine nucleoside binding	111	3434	1.2e-08	4.3e-07
GO:0030554	F	adenyl nucleotide binding	111	3432	1.2e-08	4.3e-07
GO:0043566	F	structure-specific DNA binding	11	56	4e-08	1.3e-06
GO:0017076	F	purine nucleotide binding	116	3780	8.3e-08	2.5e-06
GO:0003678	F	DNA helicase activity	9	36	1.2e-07	3.3e-06
GO:0003690	F	double-stranded DNA binding	9	40	2.5e-07	6.8e-06
GO:0030983	F	mismatched DNA binding	6	16	2.3e-06	5.8e-05
GO:0000166	F	nucleotide binding	126	4586	6.6e-06	0.00016
GO:0003676	F	nucleic acid binding	123	4480	9.2e-06	0.00021
GO:0008094	F	DNA-dependent ATPase activity	7	41	2.7e-05	0.00061
GO:0005515	F	protein binding	134	5187	6.1e-05	0.0013
GO:0019900	F	kinase binding	8	76	0.00017	0.0034
GO:0019901	F	protein kinase binding	7	65	0.00037	0.0074
GO:0003887	F	DNA-directed DNA polymerase activity	6	48	0.00048	0.009
GO:0008017	F	microtubule binding	6	49	0.00053	0.0096
GO:0015631	F	tubulin binding	6	52	0.0007	0.012
GO:0034061	F	DNA polymerase activity	6	58	0.0012	0.02
GO:0004518	F	nuclease activity	11	187	0.0012	0.02
GO:0004674	F	protein serine/threonine kinase activity	36	1139	0.0023	0.037
GO:0015630	C	microtubule cytoskeleton	34	215	9.8e-20	3.3e-17
GO:0044430	C	cytoskeletal part	34	263	2.6e-17	4.4e-15
GO:0005856	C	cytoskeleton	35	308	3.2e-16	3.6e-14
GO:0005875	C	microtubule associated complex	22	109	3.9e-15	3.3e-13
GO:0005694	C	chromosome	30	253	1.6e-14	1.1e-12
GO:0044427	C	chromosomal part	24	190	2.1e-12	1.2e-10
GO:0043232	C	intracellular non-membrane-bounded organelle	73	1579	4.1e-12	1.7e-10
GO:0043228	C	non-membrane-bounded organelle	73	1579	4.1e-12	1.7e-10
GO:0005634	C	nucleus	104	2821	3.8e-11	1.4e-09
GO:0005874	C	microtubule	17	102	7.7e-11	2.6e-09
GO:0005819	C	spindle	13	57	4.7e-10	1.4e-08
GO:0000228	C	nuclear chromosome	12	50	1.3e-09	3.7e-08
GO:0044454	C	nuclear chromosome part	11	40	1.9e-09	5e-08
GO:0043234	C	protein complex	64	1572	1.3e-08	3.1e-07
GO:0044428	C	nuclear part	36	842	8.6e-06	0.00019
GO:0042555	C	MCM complex	5	12	1.1e-05	0.00022
GO:0000775	C	chromosome, centromeric region	5	12	1.1e-05	0.00022
GO:0000793	C	condensed chromosome	5	19	6.8e-05	0.0013
GO:0009524	C	phragmoplast	6	40	0.0002	0.0035
GO:0043229	C	intracellular organelle	180	7690	0.00046	0.0072
GO:0043226	C	organelle	180	7692	0.00047	0.0072
GO:0032991	C	macromolecular complex	72	2550	0.00045	0.0072
GO:0044422	C	organelle part	87	3457	0.0034	0.049
GO:0044446	C	intracellular organelle part	87	3454	0.0034	0.049

## Sheet: Dataset S3 GO_202 genes
GO term	Ontology	Description	Number in input list	Number in BG/Ref	p-value	FDR
GO:0015979	P	photosynthesis	11	247	2.7e-07	0.00014
GO:0009314	P	response to radiation	13	512	9.5e-06	0.0017
GO:0009416	P	response to light stimulus	13	498	7.1e-06	0.0017
GO:0048511	P	rhythmic process	5	63	4.2e-05	0.0029
GO:0007623	P	circadian rhythm	5	63	4.2e-05	0.0029
GO:0009639	P	response to red or far red light	7	154	3.8e-05	0.0029
GO:0019684	P	photosynthesis, light reaction	7	142	2.3e-05	0.0029
GO:0009637	P	response to blue light	5	60	3.4e-05	0.0029
GO:0006091	P	generation of precursor metabolites and energy	10	494	0.00061	0.037
GO:0009507	C	chloroplast	43	2136	1.5e-13	2.2e-11
GO:0009536	C	plastid	44	2254	2.1e-13	2.2e-11
GO:0044434	C	chloroplast part	31	1174	1e-12	7.2e-11
GO:0044435	C	plastid part	31	1192	1.5e-12	8e-11
GO:0044436	C	thylakoid part	17	400	2.5e-10	1e-08
GO:0009579	C	thylakoid	19	546	5.2e-10	1.8e-08
GO:0055035	C	plastid thylakoid membrane	15	339	1.8e-09	4.6e-08
GO:0009535	C	chloroplast thylakoid membrane	15	337	1.6e-09	4.6e-08
GO:0034357	C	photosynthetic membrane	16	404	2.3e-09	4.8e-08
GO:0031976	C	plastid thylakoid	16	407	2.5e-09	4.8e-08
GO:0009534	C	chloroplast thylakoid	16	406	2.4e-09	4.8e-08
GO:0031984	C	organelle subcompartment	16	413	3.1e-09	5.4e-08
GO:0042651	C	thylakoid membrane	15	363	4.3e-09	6.9e-08
GO:0009570	C	chloroplast stroma	15	582	1.6e-06	2.4e-05
GO:0009532	C	plastid stroma	15	598	2.2e-06	3e-05
GO:0031090	C	organelle membrane	20	1250	3.3e-05	0.00042
GO:0044422	C	organelle part	37	3457	9.5e-05	0.0011
GO:0044446	C	intracellular organelle part	37	3454	9.3e-05	0.0011
GO:0009526	C	plastid envelope	12	584	0.00015	0.0017
GO:0009941	C	chloroplast envelope	11	560	0.00042	0.0043
GO:0044444	C	cytoplasmic part	52	6103	0.00089	0.0089
GO:0005737	C	cytoplasm	54	6663	0.0022	0.021
